# Supplementary material for: 2-(5-{6-[5-(Pyrazin-2-yl)-1H-1,2,4-triazol-3-yl]pyridin-2-yl}-1H-1,2,4-triazol-3-yl)pyrazine
Source: Acta Crystallogr Sect E Struct Rep Online. 2011 Aug 27;67(Pt 9):o2457. doi: 10.1107/S1600536811034520 (PMC3200783; doi:10.1107/S1600536811034520)
Supplement: Supplementary file 2 [file e-67-o2457-Isup2.hkl]

# 
# h,k,l, Fc-squared, Fo-squared, sigma(Fo-squared) and status flag 
# 
data_I
_shelx_title ' AAA in P2(1)/c' 
_shelx_refln_list_code          4 
_shelx_F_calc_maximum      113.25 
_exptl_crystal_F_000       760.00 
_reflns_d_resolution_high  0.8107 
 
loop_ 
 _symmetry_equiv_pos_as_xyz 
 'x, y, z' 
 '-x, y+1/2, -z+1/2' 
 '-x, -y, -z' 
 'x, -y-1/2, z-1/2' 
 
_cell_length_a    10.7510 
_cell_length_b    13.7210 
_cell_length_c    11.3850 
_cell_angle_alpha  90.000 
_cell_angle_beta  102.570 
_cell_angle_gamma  90.000 
 
_shelx_F_squared_multiplier     1.000 
 
loop_ 
 _refln_index_h 
 _refln_index_k 
 _refln_index_l 
 _refln_F_squared_calc 
 _refln_F_squared_meas 
 _refln_F_squared_sigma 
 _refln_observed_status 
   2   0   0     9755.75     9289.77     58.51 o 
   3   0   0    12514.90    12238.40     50.77 o 
   4   0   0     1202.39     1107.73      7.24 o 
   5   0   0      847.59      849.92     11.90 o 
   6   0   0      102.89       96.33      5.84 o 
   7   0   0      233.97      216.32      8.26 o 
   8   0   0      222.28      251.44     12.67 o 
   9   0   0      845.65      855.22     18.64 o 
  10   0   0        1.44        7.37      3.46 o 
  11   0   0       22.99       13.06      3.39 o 
  12   0   0        0.80        4.96      3.73 o 
   1   1   0       25.64       30.29      1.03 o 
   2   1   0      670.76      621.40      3.19 o 
   3   1   0    12825.77    12864.88    169.59 o 
   4   1   0       54.28       80.47      6.35 o 
   5   1   0      104.87      115.56      3.58 o 
   6   1   0      129.42      126.45      4.83 o 
   7   1   0      219.83      221.36      6.32 o 
   8   1   0       69.40       68.85      6.59 o 
   9   1   0        0.00       10.27      2.30 o 
  10   1   0      179.46      189.63      7.71 o 
  11   1   0       13.80       14.15      2.78 o 
  12   1   0       14.65       18.82      3.54 o 
   0   2   0     6120.02     5317.01     41.23 o 
   1   2   0        3.96        4.97      0.99 o 
   2   2   0     2623.15     2377.78      8.07 o 
   3   2   0     4344.93     4119.17     22.74 o 
   4   2   0       21.11       26.29      2.23 o 
   5   2   0      300.96      313.92      5.43 o 
   6   2   0      395.31      384.60      6.97 o 
   7   2   0      170.20      155.31      5.83 o 
   8   2   0      148.99      155.66     11.26 o 
   9   2   0       38.86       43.61      4.86 o 
  10   2   0       42.78       47.30      5.34 o 
  11   2   0        0.18        5.05      2.50 o 
  12   2   0       18.63       12.04      3.93 o 
   1   3   0       23.69       30.53      2.53 o 
   2   3   0     2163.54     2039.42      7.34 o 
   3   3   0      797.05      708.66      4.19 o 
   4   3   0      128.71      132.12      3.50 o 
   5   3   0      690.49      707.33      6.91 o 
   6   3   0      136.49      145.26      4.22 o 
   7   3   0       59.80       66.73      5.03 o 
   8   3   0       16.07       15.19      2.86 o 
   9   3   0      220.80      238.65      8.99 o 
  10   3   0        0.81        4.93      2.26 o 
  11   3   0      107.70      117.13      8.54 o 
  12   3   0        1.00        9.87      3.73 o 
   0   4   0       63.44       84.98      5.85 o 
   1   4   0      494.09      483.20      4.01 o 
   2   4   0      375.93      391.12      3.44 o 
   3   4   0      689.26      696.03      5.88 o 
   4   4   0      973.31     1003.25      8.37 o 
   5   4   0       34.46       36.94      2.68 o 
   6   4   0      355.90      358.11      8.22 o 
   7   4   0       16.60       20.25      3.47 o 
   8   4   0       91.02       91.18      5.42 o 
   9   4   0        0.05        7.95      1.52 o 
  10   4   0        1.50        5.03      2.94 o 
  11   4   0        0.51       12.88      3.83 o 
  12   4   0       31.40       28.36      7.51 o 
   1   5   0        1.62        2.99      1.45 o 
   2   5   0     1129.67     1147.20      8.07 o 
   3   5   0       58.83       71.55      4.38 o 
   4   5   0        1.16        2.33      1.06 o 
   5   5   0     1056.18     1098.24      9.96 o 
   6   5   0        0.18        3.02      1.65 o 
   7   5   0      102.03      111.52      5.94 o 
   8   5   0       29.18       29.03      3.78 o 
   9   5   0        1.10        6.45      1.67 o 
  10   5   0        8.87       11.85      4.12 o 
  11   5   0       25.55       23.09      5.26 o 
  12   5   0        5.18       12.00      2.99 o 
   0   6   0     1282.97     1347.07     17.20 o 
   1   6   0      822.15      802.10      8.45 o 
   2   6   0       28.03       33.68      3.67 o 
   3   6   0     2265.80     2429.13     18.39 o 
   4   6   0        2.02        3.58      1.67 o 
   5   6   0        9.90        9.59      2.07 o 
   6   6   0       38.82       35.31      3.68 o 
   7   6   0       23.16       14.84      2.51 o 
   8   6   0      146.11      177.39     12.69 o 
   9   6   0       41.81       40.52      5.79 o 
  10   6   0       51.37       56.81      6.96 o 
  11   6   0       29.24       34.75      7.12 o 
  12   6   0      143.01      145.73     19.24 o 
   1   7   0     2358.52     2523.84     20.01 o 
   2   7   0       58.58       65.84      4.59 o 
   3   7   0       88.62      102.77      6.42 o 
   4   7   0        1.03        2.59      2.14 o 
   5   7   0      225.21      241.63     10.95 o 
   6   7   0       29.97       27.97      4.19 o 
   7   7   0      301.02      321.42     10.29 o 
   8   7   0      336.79      349.46     11.89 o 
   9   7   0      401.21      394.28     17.00 o 
  10   7   0        4.71       10.41      2.89 o 
  11   7   0       34.20       26.27      6.65 o 
   0   8   0     2194.46     2499.65     49.53 o 
   1   8   0       58.83       67.03      5.51 o 
   2   8   0      289.10      314.72      7.69 o 
   3   8   0        2.46        3.28      2.01 o 
   4   8   0      491.86      515.98      7.21 o 
   5   8   0      185.80      181.50      8.13 o 
   6   8   0      207.26      201.18      9.68 o 
   7   8   0      310.84      316.69     13.39 o 
   8   8   0       11.25       16.31      3.08 o 
   9   8   0      264.42      287.55     15.18 o 
  10   8   0      126.66      114.03     12.26 o 
  11   8   0       16.38       17.11      7.19 o 
   1   9   0      148.66      174.07      7.54 o 
   2   9   0      553.94      548.88      9.57 o 
   3   9   0      489.38      517.99     10.52 o 
   4   9   0        7.01        7.24      1.71 o 
   5   9   0      177.04      169.35     14.17 o 
   6   9   0       47.45       40.43      6.35 o 
   7   9   0       30.08       28.20      4.28 o 
   8   9   0       93.22      101.08     12.06 o 
   9   9   0       88.80       87.20     10.50 o 
  10   9   0        0.37        4.39      4.63 o 
   0  10   0      672.46      676.79     18.14 o 
   1  10   0      327.65      326.91      8.53 o 
   2  10   0      106.93      120.51      7.06 o 
   3  10   0      169.43      169.33      8.20 o 
   4  10   0        5.37        7.07      2.41 o 
   5  10   0       55.62       52.71      6.64 o 
   6  10   0      132.26      138.38      9.67 o 
   7  10   0       11.76       13.72      3.43 o 
   8  10   0        8.48        7.61      3.20 o 
   9  10   0       49.75       56.94      8.81 o 
  10  10   0       41.17       21.24      5.54 o 
   1  11   0     1942.00     2017.88     25.37 o 
   2  11   0      192.90      207.63     10.74 o 
   3  11   0      287.27      288.01     12.30 o 
   4  11   0       20.34       21.84      3.26 o 
   5  11   0        2.52       10.02      3.98 o 
   6  11   0      123.12      120.44     15.31 o 
   7  11   0      123.77      147.66     14.43 o 
   8  11   0        3.78        5.53      3.31 o 
   9  11   0       64.29       66.81      9.84 o 
   0  12   0     1000.28      987.16     23.30 o 
   1  12   0       73.80       56.93      7.30 o 
   2  12   0      765.15      700.30     13.83 o 
   3  12   0      126.96      121.83     12.07 o 
   4  12   0        2.78       10.79      3.28 o 
   5  12   0       45.54       38.98      8.73 o 
   6  12   0        7.34       12.61      3.76 o 
   7  12   0      251.43      244.23     16.22 o 
   8  12   0      117.35       99.75     20.50 o 
   9  12   0       11.75        9.15      2.86 o 
   1  13   0        2.73        9.17      1.97 o 
   2  13   0      909.62      891.04     29.61 o 
   3  13   0       35.83       18.58      4.31 o 
   4  13   0      271.93      268.73     18.53 o 
   5  13   0        0.17        5.73      4.63 o 
   6  13   0       82.43       81.97     10.07 o 
   7  13   0       95.53       72.93     12.33 o 
   8  13   0        0.00        6.98      4.05 o 
   0  14   0        9.00       12.98      5.48 o 
   1  14   0       35.41       25.38      4.64 o 
   2  14   0       31.41       25.43      4.92 o 
   3  14   0       27.73       25.73      6.51 o 
   4  14   0        1.58       14.18      5.73 o 
   5  14   0       18.00       18.64      5.09 o 
   6  14   0       36.50       39.44      8.75 o 
   7  14   0       10.62       22.33      5.25 o 
   1  15   0       27.12       16.39      4.07 o 
   2  15   0        0.19        6.07      4.45 o 
   3  15   0      152.55      174.79     20.29 o 
   4  15   0       50.15       50.46      8.30 o 
   5  15   0       19.84       18.84      4.90 o 
   0  16   0        4.09       15.32      4.64 o 
   1  16   0       20.84       27.80      5.88 o 
   2  16   0        0.00       18.18      6.32 o 
   3  16   0        1.28       10.05      3.35 o 
   4  16   0       48.13       36.56      8.13 o 
 -13   1   1        1.89       11.40      3.37 o 
 -12   1   1       40.97       35.68      7.10 o 
 -11   1   1        0.00        7.39      2.39 o 
 -10   1   1       53.63       54.93      5.48 o 
  -9   1   1       88.73       88.40      7.75 o 
  -8   1   1       56.22       61.33      5.20 o 
  -7   1   1       71.18       71.53      7.19 o 
  -6   1   1      552.32      556.74      6.97 o 
  -5   1   1     2737.66     2601.91     16.36 o 
  -4   1   1      637.10      632.48      4.10 o 
  -2   1   1     1742.74     1554.93      5.42 o 
  -1   1   1     5857.25     5528.49     22.72 o 
   0   1   1     1661.28     1463.22      6.24 o 
   1   1   1     3828.14     3432.89     16.84 o 
   2   1   1     5194.13     4904.91     20.34 o 
   3   1   1      280.09      307.15      2.32 o 
   4   1   1      895.79      866.29      6.11 o 
   5   1   1       85.85       72.93      3.78 o 
   6   1   1       79.76       73.47      4.86 o 
   7   1   1        5.22        5.79      1.86 o 
   8   1   1       73.67       79.99      5.94 o 
   9   1   1       32.99       24.64      5.04 o 
  10   1   1       42.35       47.98      4.88 o 
  11   1   1       31.40       23.57      3.53 o 
  12   1   1        0.19        6.61      6.31 o 
 -13   2   1        0.02        8.62      4.10 o 
 -12   2   1        2.64        9.09      5.63 o 
 -11   2   1        0.01        4.50      1.58 o 
 -10   2   1       13.52       15.32      2.84 o 
  -9   2   1       64.43       60.28      7.12 o 
  -8   2   1        0.84        5.30      1.76 o 
  -7   2   1      109.31       99.42      6.87 o 
  -6   2   1     1029.77     1103.24      9.81 o 
  -5   2   1     1194.46     1175.49     11.77 o 
  -4   2   1      569.99      572.65      4.91 o 
  -3   2   1     3291.51     2960.85      9.66 o 
  -2   2   1       33.50       38.69      2.33 o 
  -1   2   1        9.50       12.75      1.51 o 
   0   2   1      659.04      580.15      3.87 o 
   1   2   1      199.80      184.97      1.85 o 
   2   2   1     3080.73     2693.62      8.94 o 
   3   2   1      580.15      592.35      3.77 o 
   4   2   1     1063.36     1016.89      7.25 o 
   5   2   1       65.01       65.15      4.16 o 
   6   2   1      777.96      734.39      7.93 o 
   7   2   1      395.70      398.41      6.44 o 
   8   2   1      144.39      150.18      7.90 o 
   9   2   1        0.48        5.44      1.45 o 
  10   2   1       50.40       42.69      5.44 o 
  11   2   1        0.48        5.62      2.13 o 
  12   2   1       23.72       17.09      5.34 o 
 -12   3   1       10.01        2.60      3.15 o 
 -11   3   1        0.02       11.21      3.81 o 
 -10   3   1        7.66        5.72      2.54 o 
  -9   3   1       39.42       28.91      3.80 o 
  -8   3   1       10.61       10.96      2.82 o 
  -7   3   1      398.04      392.41      5.50 o 
  -6   3   1      122.41      132.94      5.19 o 
  -5   3   1        2.14        3.37      1.17 o 
  -4   3   1        5.99        3.66      1.26 o 
  -3   3   1      330.31      306.15      3.29 o 
  -2   3   1     1128.13     1205.41      6.56 o 
  -1   3   1     3742.37     3436.07     18.12 o 
   0   3   1     1387.57     1224.04      5.18 o 
   1   3   1      755.12      642.67      3.61 o 
   2   3   1      647.39      633.32      4.37 o 
   3   3   1      862.42      845.11      7.00 o 
   4   3   1       44.30       46.57      3.01 o 
   5   3   1      145.42      136.20      3.49 o 
   6   3   1      156.20      159.66      5.23 o 
   7   3   1      123.36      132.85      7.26 o 
   8   3   1        1.69        4.85      1.49 o 
   9   3   1      149.53      200.13     15.41 o 
  10   3   1        0.96        5.08      2.27 o 
  11   3   1        5.54        8.77      2.97 o 
  12   3   1       15.93       17.98      4.37 o 
 -12   4   1       31.01       30.82      6.92 o 
 -11   4   1       15.42       14.56      4.02 o 
 -10   4   1        4.36        6.15      1.98 o 
  -9   4   1       22.50       18.60      4.59 o 
  -8   4   1      209.46      186.39      9.63 o 
  -7   4   1       11.83       12.22      1.73 o 
  -6   4   1        3.54        5.09      1.31 o 
  -5   4   1      879.45      849.06      8.28 o 
  -4   4   1        4.69        3.75      1.31 o 
  -3   4   1      200.03      181.10      3.33 o 
  -2   4   1       33.39       29.53      2.40 o 
  -1   4   1     1171.63     1206.76      6.12 o 
   0   4   1      417.71      380.27      6.36 o 
   1   4   1       48.61       64.58      4.06 o 
   2   4   1      555.55      507.52      7.81 o 
   3   4   1      607.77      562.74      6.36 o 
   4   4   1     1360.11     1438.86     14.22 o 
   5   4   1       74.01       67.67      3.72 o 
   6   4   1       56.54       51.37      3.60 o 
   7   4   1        7.37        8.80      2.00 o 
   8   4   1       47.08       45.43      4.63 o 
   9   4   1        6.69        9.41      2.56 o 
  10   4   1       15.00       20.97      3.84 o 
  11   4   1       32.79       32.83      5.05 o 
  12   4   1       16.77       18.50      5.30 o 
 -12   5   1        1.38       13.09      3.53 o 
 -11   5   1       65.86       54.91      8.69 o 
 -10   5   1        7.96        9.04      3.04 o 
  -9   5   1       15.89       11.49      2.85 o 
  -8   5   1        1.57        5.96      3.13 o 
  -7   5   1       25.13       24.71      3.60 o 
  -6   5   1      515.96      477.55      6.68 o 
  -5   5   1      130.15      136.68      5.82 o 
  -4   5   1      327.72      333.67      6.83 o 
  -3   5   1      247.26      249.80      4.76 o 
  -2   5   1      590.48      582.60      5.82 o 
  -1   5   1        1.08        5.97      1.28 o 
   0   5   1      170.07      157.53      4.53 o 
   1   5   1     1068.60     1073.85      8.29 o 
   2   5   1      195.86      183.22      4.08 o 
   3   5   1      199.29      242.20      6.76 o 
   4   5   1      121.72      132.12      6.92 o 
   5   5   1      489.51      515.37      8.38 o 
   6   5   1      184.42      203.62      8.38 o 
   7   5   1       99.10      113.61      5.15 o 
   8   5   1        9.82       13.59      3.66 o 
   9   5   1        0.26        4.84      2.82 o 
  10   5   1       15.51       16.04      2.93 o 
  11   5   1       26.71       18.23      3.23 o 
  12   5   1        5.88       15.34      4.98 o 
 -12   6   1       77.27       82.26     10.86 o 
 -11   6   1      130.66      159.33     11.88 o 
 -10   6   1       28.39       28.92      4.30 o 
  -9   6   1        0.45        3.74      2.93 o 
  -8   6   1       20.18       18.19      3.37 o 
  -7   6   1       19.06       18.02      2.67 o 
  -6   6   1       13.31       12.82      2.38 o 
  -5   6   1      127.71      133.26      7.94 o 
  -4   6   1        9.31        6.76      2.30 o 
  -3   6   1     1981.94     2139.78     15.95 o 
  -2   6   1     1288.33     1400.20     12.24 o 
  -1   6   1     1051.32     1057.28      9.80 o 
   0   6   1       47.34       53.39      4.49 o 
   1   6   1      248.06      261.03      6.05 o 
   2   6   1     2502.96     2692.14     20.02 o 
   3   6   1      414.40      391.62      9.19 o 
   4   6   1      756.70      779.40     11.25 o 
   5   6   1      173.94      183.94      8.17 o 
   6   6   1      286.05      314.27     12.01 o 
   7   6   1      627.81      707.82     19.34 o 
   8   6   1      214.96      229.95     10.74 o 
   9   6   1       42.84       47.94      7.12 o 
  10   6   1        5.79        6.03      2.85 o 
  11   6   1      124.35      107.65     17.30 o 
 -11   7   1        0.00        7.65      4.56 o 
 -10   7   1      181.02      185.11     12.74 o 
  -9   7   1       12.61       17.17      3.92 o 
  -8   7   1      128.61      134.24     10.58 o 
  -7   7   1        1.88        3.13      1.39 o 
  -6   7   1      179.54      181.58      6.54 o 
  -5   7   1        5.35        4.23      2.92 o 
  -4   7   1      541.37      553.16      8.11 o 
  -3   7   1       92.72      115.76      4.82 o 
  -2   7   1       53.25       63.23      6.36 o 
  -1   7   1       19.55       25.40      2.95 o 
   0   7   1     2453.07     2585.85     20.92 o 
   1   7   1     1694.54     1741.68     15.12 o 
   2   7   1      414.67      406.89      6.61 o 
   3   7   1      378.50      397.47     11.36 o 
   4   7   1      142.15      145.71     14.19 o 
   5   7   1        3.27       10.83      3.06 o 
   6   7   1      234.59      254.96     11.78 o 
   7   7   1       29.14       26.16      4.62 o 
   8   7   1      367.44      422.30     20.64 o 
   9   7   1      413.05      436.28     15.23 o 
  10   7   1      154.65      139.44     17.31 o 
  11   7   1       11.89       13.99      5.70 o 
 -11   8   1       20.96       13.44      4.23 o 
 -10   8   1       13.06       12.64      4.90 o 
  -9   8   1      267.29      276.00     16.37 o 
  -8   8   1      409.12      420.65     11.48 o 
  -7   8   1        1.13        5.80      3.55 o 
  -6   8   1       76.51       67.29      6.07 o 
  -5   8   1      339.54      331.99     10.02 o 
  -4   8   1      950.99      989.51      9.39 o 
  -3   8   1       35.86       40.97      3.71 o 
  -2   8   1       87.24       84.41      7.47 o 
  -1   8   1       10.90       13.30      2.68 o 
   0   8   1        8.38        7.13      2.19 o 
   1   8   1      131.67      154.49      7.50 o 
   2   8   1        2.53        3.89      2.17 o 
   3   8   1      465.29      488.18     11.27 o 
   4   8   1        2.26        2.41      3.32 o 
   5   8   1      251.31      243.87     10.34 o 
   6   8   1      345.96      355.59     14.22 o 
   7   8   1      164.29      156.39     13.74 o 
   8   8   1       16.79       17.32      4.71 o 
   9   8   1      394.14      442.46     11.38 o 
  10   8   1       72.34       65.71      8.41 o 
  11   8   1       13.91       20.71      7.17 o 
 -11   9   1        1.99        5.27      3.28 o 
 -10   9   1        0.64        7.76      4.36 o 
  -9   9   1        0.07        6.62      3.45 o 
  -8   9   1       13.55       10.74      3.91 o 
  -7   9   1      120.45      142.15     12.41 o 
  -6   9   1      111.87      115.17      6.28 o 
  -5   9   1        0.02        4.55      1.62 o 
  -4   9   1       10.24       11.49      2.65 o 
  -3   9   1        1.16        5.58      3.02 o 
  -2   9   1        1.85        7.85      2.73 o 
  -1   9   1      319.36      360.24      8.30 o 
   0   9   1        8.56        9.44      3.76 o 
   1   9   1        4.69        7.80      3.09 o 
   2   9   1        0.04        4.06      2.10 o 
   3   9   1       26.38       31.16      4.85 o 
   4   9   1      141.66      134.18     15.49 o 
   5   9   1      148.52      165.46     16.74 o 
   6   9   1      588.42      592.46     16.57 o 
   7   9   1        0.96        9.47      4.54 o 
   8   9   1       18.02       16.74      3.54 o 
   9   9   1       23.63       35.57      6.55 o 
  10   9   1        5.40        8.91      2.55 o 
 -10  10   1        3.51       16.07      4.88 o 
  -9  10   1       47.18       36.56      7.53 o 
  -8  10   1        1.37        4.84      3.38 o 
  -7  10   1        2.38       11.57      3.17 o 
  -6  10   1      188.56      186.56     12.03 o 
  -5  10   1       12.93       14.51      2.94 o 
  -4  10   1      395.35      409.72      8.33 o 
  -3  10   1      292.28      283.10     10.79 o 
  -2  10   1     1512.71     1588.61     18.84 o 
  -1  10   1      144.61      147.65      7.29 o 
   0  10   1      364.98      419.97      9.17 o 
   1  10   1       53.73       60.94      7.73 o 
   2  10   1       32.22       25.12      3.36 o 
   3  10   1       30.53       30.52      3.98 o 
   4  10   1       47.21       40.90      7.60 o 
   5  10   1      140.41      145.33     13.58 o 
   6  10   1       12.40       14.15      3.64 o 
   7  10   1        4.10       14.13      3.07 o 
   8  10   1        0.16        7.72      4.45 o 
   9  10   1       24.61       19.25      4.40 o 
  10  10   1        0.01        5.76      3.20 o 
 -10  11   1        1.37        4.99      4.66 o 
  -9  11   1        0.08        5.79      2.40 o 
  -8  11   1        6.71       12.47      4.05 o 
  -7  11   1        4.93       11.62      3.93 o 
  -6  11   1       21.25       19.91      4.03 o 
  -5  11   1      111.20       92.15     13.54 o 
  -4  11   1      102.08       92.19      8.01 o 
  -3  11   1      341.81      343.22     10.56 o 
  -2  11   1      482.13      509.04     12.57 o 
  -1  11   1       11.10       13.03      3.29 o 
   0  11   1      605.90      594.83     12.24 o 
   1  11   1        1.33       12.01      3.64 o 
   2  11   1        4.91        7.18      2.34 o 
   3  11   1       95.15      109.71     10.75 o 
   4  11   1      207.07      205.29      9.03 o 
   5  11   1       73.20       57.78      7.15 o 
   6  11   1       22.91       16.56      4.76 o 
   7  11   1        0.61        4.77      3.97 o 
   8  11   1       53.17       53.06      6.38 o 
   9  11   1        5.67       11.01      3.56 o 
  -9  12   1        3.23        5.68      3.75 o 
  -8  12   1        4.98        9.02      3.82 o 
  -7  12   1        1.10        9.64      3.37 o 
  -6  12   1      219.13      225.26     18.52 o 
  -5  12   1       57.02       45.50      7.79 o 
  -4  12   1      474.13      486.81     10.60 o 
  -3  12   1     1217.67     1222.02     25.57 o 
  -2  12   1      118.50      138.58     11.10 o 
  -1  12   1     1744.38     1727.38     24.29 o 
   0  12   1        0.24       11.71      3.10 o 
   1  12   1      646.34      654.94     12.70 o 
   2  12   1        2.33        4.72      1.51 o 
   3  12   1       11.48       12.32      3.49 o 
   4  12   1       32.24       33.09      5.96 o 
   5  12   1        1.01       14.85      5.00 o 
   6  12   1      263.41      308.53     15.24 o 
   7  12   1      132.08       93.36     12.47 o 
   8  12   1      117.49       99.11     17.01 o 
  -8  13   1        0.95        6.93      3.70 o 
  -7  13   1       84.76       88.69      9.42 o 
  -6  13   1        9.78       15.48      4.23 o 
  -5  13   1      107.93      121.98     16.06 o 
  -4  13   1       47.89       53.29      7.76 o 
  -3  13   1      340.67      356.04     14.85 o 
  -2  13   1       76.19       92.08      8.88 o 
  -1  13   1       18.07       16.01      4.45 o 
   0  13   1     1029.52     1026.17     15.92 o 
   1  13   1      129.83      140.39      8.78 o 
   2  13   1       77.75       74.17      8.56 o 
   3  13   1       19.41       17.19      4.87 o 
   4  13   1       13.72       13.90      7.35 o 
   5  13   1        6.05       15.09      5.37 o 
   6  13   1        0.72        7.53      3.87 o 
   7  13   1      505.47      608.28     27.68 o 
   8  13   1       80.91       71.98     12.43 o 
  -7  14   1      151.19      137.41     22.78 o 
  -6  14   1       10.53        6.50      3.56 o 
  -5  14   1       98.26       94.02     12.75 o 
  -4  14   1       41.99       26.31      8.77 o 
  -3  14   1      503.64      455.98     14.11 o 
  -2  14   1       17.67       14.49      3.04 o 
  -1  14   1      151.90      140.21     11.13 o 
   0  14   1      652.54      638.99     21.25 o 
   1  14   1      114.45       94.79      9.36 o 
   2  14   1      125.17      114.78     15.22 o 
   3  14   1        7.86       13.79      4.14 o 
   4  14   1       39.74       55.93      9.59 o 
   5  14   1        2.84        5.70      3.50 o 
   6  14   1        0.11        4.70      4.31 o 
   7  14   1       14.05       15.29      4.46 o 
  -6  15   1       64.82       70.98     12.41 o 
  -5  15   1       44.68       41.54      8.65 o 
  -4  15   1        2.42        4.43      5.17 o 
  -3  15   1       55.37       50.40      9.03 o 
  -2  15   1       17.22       10.83      4.96 o 
  -1  15   1       13.94       14.38      4.16 o 
   0  15   1       75.74       65.24      8.30 o 
   1  15   1        4.54       11.68      6.12 o 
   2  15   1        2.53       15.56      3.95 o 
   3  15   1       72.03       72.57     11.87 o 
   4  15   1       64.54       78.77     11.99 o 
   5  15   1      101.22      102.98     14.86 o 
  -4  16   1       35.01       24.95      6.55 o 
  -3  16   1       24.08       15.34      6.37 o 
  -2  16   1        1.27        6.49      5.33 o 
  -1  16   1        2.11        5.28      2.75 o 
   0  16   1        1.61       12.36      3.62 o 
   1  16   1       47.94       45.27      9.08 o 
   2  16   1        3.27        8.52      4.09 o 
   3  16   1       96.21       94.22     16.40 o 
 -13   0   2      107.05       88.30     11.46 o 
 -12   0   2       61.57       49.34     11.13 o 
 -11   0   2        2.77        5.67      5.40 o 
 -10   0   2       22.33       23.19      4.53 o 
  -9   0   2       38.93       47.83      6.73 o 
  -8   0   2      167.27      152.46      8.72 o 
  -7   0   2      359.90      369.50      8.37 o 
  -5   0   2      611.38      574.03      7.91 o 
  -4   0   2     1013.13      996.06      9.89 o 
  -3   0   2    10874.56    10465.06     48.69 o 
  -2   0   2     1328.26     1330.40      6.87 o 
  -1   0   2     9388.34     8619.77     55.63 o 
   2   0   2        4.82        4.56      1.03 o 
   3   0   2     2455.30     2405.29     12.28 o 
   4   0   2      322.82      314.92      6.76 o 
   5   0   2      124.98      108.94      4.86 o 
   6   0   2      554.73      555.26     13.00 o 
   7   0   2       49.94       56.86      6.66 o 
   8   0   2      303.69      320.58     11.34 o 
   9   0   2       49.75       56.62      9.32 o 
  10   0   2      172.54      179.70     11.40 o 
  11   0   2       42.65       41.75     12.40 o 
  12   0   2       13.69       19.14      8.36 o 
 -13   1   2        7.33       11.35      4.32 o 
 -12   1   2       22.92       17.03      4.12 o 
 -11   1   2       58.68       57.06      8.53 o 
 -10   1   2       68.30       65.79      5.82 o 
  -9   1   2      120.35      123.64      7.24 o 
  -8   1   2       29.05       33.29      4.53 o 
  -7   1   2       57.74       52.34      3.63 o 
  -6   1   2      485.70      490.99      5.99 o 
  -5   1   2       51.84       47.99      3.82 o 
  -4   1   2        5.96        6.65      1.26 o 
  -2   1   2     2048.87     1907.71      7.89 o 
  -1   1   2     3156.90     2939.96     11.24 o 
   0   1   2    12742.97    11628.29     71.11 o 
   1   1   2      192.93      168.04      2.94 o 
   2   1   2        3.29        3.60      0.96 o 
   3   1   2        1.62        1.62      2.18 o 
   4   1   2      559.88      519.48      4.91 o 
   5   1   2      700.61      677.22      6.28 o 
   6   1   2     1496.95     1547.10     11.85 o 
   7   1   2       14.78       10.27      2.13 o 
   8   1   2        4.24        5.72      1.81 o 
   9   1   2       16.24       10.48      2.36 o 
  10   1   2       28.84       32.61      5.19 o 
  11   1   2        5.64        2.33      3.68 o 
  12   1   2        1.65        5.23      2.00 o 
 -13   2   2        2.31        8.71      6.47 o 
 -12   2   2       22.43       18.13      5.05 o 
 -11   2   2       26.81       23.61      4.84 o 
 -10   2   2       69.77       70.30      7.06 o 
  -9   2   2      194.88      206.49     11.47 o 
  -8   2   2      372.02      389.50     11.27 o 
  -7   2   2       10.75       13.65      1.96 o 
  -6   2   2     8817.34     9015.38     82.50 o 
  -5   2   2       84.64       84.86      4.74 o 
  -4   2   2     3010.78     2976.05     18.12 o 
  -3   2   2     1470.76     1403.31      5.81 o 
  -2   2   2      987.82      969.73      5.04 o 
  -1   2   2     5863.28     5745.22     19.73 o 
   0   2   2      292.84      239.20      2.67 o 
   1   2   2     1230.04     1101.23      4.61 o 
   2   2   2      365.25      347.81      3.09 o 
   3   2   2     1863.93     1822.72     11.17 o 
   4   2   2      215.64      201.50      4.31 o 
   5   2   2      161.33      148.95      3.49 o 
   6   2   2      726.99      694.86      7.12 o 
   7   2   2      383.69      422.27      8.24 o 
   8   2   2      188.04      182.90      7.27 o 
   9   2   2        2.28        4.83      1.79 o 
  10   2   2      157.50      164.27     10.42 o 
  11   2   2        3.48        4.47      2.84 o 
  12   2   2       69.93       65.19     15.97 o 
 -13   3   2        5.99        9.19      4.09 o 
 -12   3   2        0.01        8.34      3.98 o 
 -11   3   2      169.18      136.74     16.49 o 
 -10   3   2        0.21        3.56      2.22 o 
  -9   3   2      179.21      181.83      9.28 o 
  -8   3   2      277.49      294.05     10.11 o 
  -7   3   2      195.89      214.48      8.19 o 
  -6   3   2      998.01      990.49      8.77 o 
  -5   3   2        1.20        5.54      2.07 o 
  -4   3   2       12.93       10.85      1.68 o 
  -3   3   2      208.63      201.56      3.90 o 
  -2   3   2        2.41        7.31      1.60 o 
  -1   3   2     3169.80     2798.80     10.09 o 
   0   3   2      140.31      149.60      2.79 o 
   1   3   2      525.69      557.91      4.23 o 
   2   3   2       11.45       11.15      1.35 o 
   3   3   2      457.53      458.59      4.35 o 
   4   3   2      977.40      947.54      7.65 o 
   5   3   2        9.19        4.64      1.22 o 
   6   3   2       26.81       31.73      3.07 o 
   7   3   2       10.19        9.25      1.72 o 
   8   3   2       86.93      100.61      6.54 o 
   9   3   2       88.79       87.98      5.96 o 
  10   3   2        2.46        4.86      2.29 o 
  11   3   2      208.64      186.18     18.59 o 
  12   3   2       18.64       19.21      7.84 o 
 -12   4   2        1.84        7.93      7.09 o 
 -11   4   2       14.96       15.50      4.39 o 
 -10   4   2        4.40       12.57      2.94 o 
  -9   4   2      249.07      235.44     12.16 o 
  -8   4   2      473.96      472.70      8.58 o 
  -7   4   2      132.51      125.79      6.13 o 
  -6   4   2      432.45      431.39     12.38 o 
  -5   4   2      334.98      353.14      5.98 o 
  -4   4   2      211.21      202.22      3.97 o 
  -3   4   2      318.69      289.32      4.84 o 
  -2   4   2      400.07      378.63      4.50 o 
  -1   4   2       59.63       51.30      3.41 o 
   0   4   2       90.52      116.77      3.13 o 
   1   4   2        0.18        3.13      1.11 o 
   2   4   2      267.34      277.50      3.67 o 
   3   4   2      124.94      126.27      4.41 o 
   4   4   2       78.47       90.22      6.20 o 
   5   4   2       25.28       21.13      2.10 o 
   6   4   2       43.93       44.39      3.72 o 
   7   4   2       60.34       56.43      4.84 o 
   8   4   2      146.48      149.95      6.78 o 
   9   4   2       10.92        8.94      3.88 o 
  10   4   2      162.03      166.52     16.41 o 
  11   4   2       11.58       12.73      4.82 o 
  12   4   2        0.18       10.46      3.87 o 
 -12   5   2        6.34        5.90      4.35 o 
 -11   5   2       10.62       14.69      3.51 o 
 -10   5   2        0.44        3.37      2.91 o 
  -9   5   2       16.75       11.83      3.04 o 
  -8   5   2        3.76        6.66      1.95 o 
  -7   5   2       48.37       56.11      4.74 o 
  -6   5   2     1428.07     1466.39     13.62 o 
  -5   5   2       53.62       52.99      4.28 o 
  -4   5   2      147.03      148.30      7.01 o 
  -3   5   2      279.82      277.98      7.00 o 
  -2   5   2      543.32      533.41      6.06 o 
  -1   5   2      103.93       97.01      3.57 o 
   0   5   2      257.38      265.98      3.73 o 
   1   5   2       33.61       37.50      2.77 o 
   2   5   2        4.69        4.72      1.32 o 
   3   5   2     1487.57     1625.04     15.06 o 
   4   5   2      424.66      419.33      6.13 o 
   5   5   2      298.37      309.92     12.69 o 
   6   5   2       18.39       23.37      3.07 o 
   7   5   2      265.89      257.56     12.10 o 
   8   5   2      123.22      147.44     11.86 o 
   9   5   2       37.62       46.67      5.71 o 
  10   5   2       81.21       96.34     13.20 o 
  11   5   2       21.21       21.55      5.29 o 
 -12   6   2       35.72       25.89      5.27 o 
 -11   6   2      162.64      151.87     22.47 o 
 -10   6   2       59.67       66.83     10.23 o 
  -9   6   2       97.84      102.53      8.17 o 
  -8   6   2       14.78       16.15      4.12 o 
  -7   6   2      125.96      133.05      7.28 o 
  -6   6   2      107.08      112.88      7.01 o 
  -5   6   2      205.17      214.04      5.75 o 
  -4   6   2      123.44      126.47      5.77 o 
  -3   6   2       45.22       55.75      5.25 o 
  -2   6   2     1004.98     1037.64     10.20 o 
  -1   6   2        2.09        3.91      2.27 o 
   0   6   2        2.44        5.82      2.22 o 
   1   6   2      570.51      641.26     10.19 o 
   2   6   2      154.75      151.85      4.69 o 
   3   6   2      300.80      325.86      8.72 o 
   4   6   2      610.09      622.53     13.07 o 
   5   6   2        2.83        6.56      2.59 o 
   6   6   2      107.20      101.99      8.43 o 
   7   6   2      146.84      127.57     10.51 o 
   8   6   2       40.61       41.30      7.70 o 
   9   6   2       35.82       24.92      5.36 o 
  10   6   2        0.92        8.94      3.32 o 
  11   6   2       14.23       18.60      4.53 o 
 -12   7   2      128.82      148.22     17.14 o 
 -11   7   2       31.51       25.14      5.48 o 
 -10   7   2       11.85       14.28      4.66 o 
  -9   7   2       14.25       12.34      3.57 o 
  -8   7   2        0.58        3.33      2.43 o 
  -7   7   2       19.33       22.83      3.65 o 
  -6   7   2       53.00       48.71      5.20 o 
  -5   7   2       13.39       15.44      2.56 o 
  -4   7   2      258.74      239.96      6.23 o 
  -3   7   2     1285.42     1400.14     16.91 o 
  -2   7   2       25.37       27.80      3.56 o 
  -1   7   2      305.09      313.23      7.92 o 
   0   7   2     3200.37     3327.18     24.91 o 
   1   7   2        2.23        7.04      2.80 o 
   2   7   2      742.98      793.63     11.98 o 
   3   7   2      524.18      581.60     11.45 o 
   4   7   2      385.29      378.88     14.10 o 
   5   7   2      695.11      709.75     12.76 o 
   6   7   2        6.30        6.08      2.27 o 
   7   7   2       28.59       25.06      6.17 o 
   8   7   2       26.49       29.70      4.18 o 
   9   7   2      182.85      190.51     14.85 o 
  10   7   2        1.39        5.95      3.34 o 
  11   7   2        1.61        6.32      2.73 o 
 -11   8   2        3.63       10.37      3.24 o 
 -10   8   2       17.48       15.28      5.18 o 
  -9   8   2       11.65       11.00      2.58 o 
  -8   8   2        0.41       11.87      3.12 o 
  -7   8   2       46.74       38.15      5.22 o 
  -6   8   2      132.67      124.25      8.12 o 
  -5   8   2       23.01       16.94      3.71 o 
  -4   8   2        0.90        4.28      1.93 o 
  -3   8   2      589.27      591.88     11.10 o 
  -2   8   2        0.02        3.86      3.52 o 
  -1   8   2      229.59      222.29     10.18 o 
   0   8   2      258.94      284.67      6.93 o 
   1   8   2       53.63       53.30      5.24 o 
   2   8   2       87.10       87.93      5.43 o 
   3   8   2      184.51      171.66      6.75 o 
   4   8   2      239.91      269.10      9.22 o 
   5   8   2     1249.05     1263.22     30.74 o 
   6   8   2      831.33      833.20     18.67 o 
   7   8   2      153.76      152.99     11.25 o 
   8   8   2       61.77       65.11      7.40 o 
   9   8   2       12.47        9.60      5.26 o 
  10   8   2      162.17      193.22     27.69 o 
 -11   9   2       30.28       24.72      5.38 o 
 -10   9   2       10.26       18.89      7.09 o 
  -9   9   2      139.08      137.44     16.69 o 
  -8   9   2        5.12       12.67      8.64 o 
  -7   9   2      374.53      392.55     14.47 o 
  -6   9   2      111.55      114.53      8.42 o 
  -5   9   2     1062.44     1116.33     15.92 o 
  -4   9   2       23.62       25.48      3.94 o 
  -3   9   2      356.05      358.78     12.83 o 
  -2   9   2      822.06      810.76     12.25 o 
  -1   9   2        8.31        8.67      2.76 o 
   0   9   2      471.29      433.67     10.40 o 
   1   9   2       17.64       25.72      3.49 o 
   2   9   2       51.37       35.37      5.20 o 
   3   9   2       94.34       99.28      7.04 o 
   4   9   2      536.83      542.66     11.51 o 
   5   9   2      112.76      112.35     13.68 o 
   6   9   2     1135.38     1212.68     25.17 o 
   7   9   2      326.99      361.51     18.25 o 
   8   9   2        0.04        1.33      2.95 o 
   9   9   2       19.07       12.61      4.86 o 
  10   9   2        1.27       10.19      2.78 o 
 -10  10   2       63.70       51.22     12.14 o 
  -9  10   2       10.20       14.23      5.31 o 
  -8  10   2       19.17       13.08      3.24 o 
  -7  10   2       86.03       94.00     12.03 o 
  -6  10   2        5.41        5.26      2.07 o 
  -5  10   2      292.29      299.00      9.97 o 
  -4  10   2      509.32      507.81     13.51 o 
  -3  10   2      289.20      284.76     11.75 o 
  -2  10   2       96.77       81.40      8.11 o 
  -1  10   2      218.54      208.76     13.53 o 
   0  10   2        0.09        5.09      2.67 o 
   1  10   2      325.79      315.11      9.14 o 
   2  10   2      177.53      167.86      8.57 o 
   3  10   2      651.47      688.85     12.83 o 
   4  10   2      109.37      104.21     13.41 o 
   5  10   2        5.98        5.46      3.28 o 
   6  10   2      224.19      223.40     16.17 o 
   7  10   2       22.93       13.72      4.33 o 
   8  10   2      112.51      130.46     17.84 o 
   9  10   2       19.72       19.39      5.53 o 
 -10  11   2       18.01       10.75      5.77 o 
  -9  11   2       31.10       22.37      4.26 o 
  -8  11   2       21.57       21.70      6.04 o 
  -7  11   2      174.13      171.20     16.90 o 
  -6  11   2      295.89      313.57     12.74 o 
  -5  11   2       11.02       13.04      2.77 o 
  -4  11   2      790.01      777.91     15.00 o 
  -3  11   2        0.16        9.54      3.27 o 
  -2  11   2       91.24      104.31     12.27 o 
  -1  11   2      287.04      285.43     10.17 o 
   0  11   2        7.40       13.64      3.40 o 
   1  11   2        4.57        9.20      5.03 o 
   2  11   2        5.52        4.59      2.26 o 
   3  11   2        1.41        5.07      2.28 o 
   4  11   2      694.82      715.02     16.84 o 
   5  11   2      261.10      303.53     24.30 o 
   6  11   2       82.29       76.98      9.61 o 
   7  11   2       42.51       38.65      7.41 o 
   8  11   2       20.34       21.58      6.57 o 
   9  11   2        0.74        9.63      3.58 o 
  -9  12   2       12.58       17.75      5.02 o 
  -8  12   2       12.60        8.59      3.13 o 
  -7  12   2        9.99       13.02      5.97 o 
  -6  12   2       29.63       29.69      6.45 o 
  -5  12   2      136.06      108.78     14.58 o 
  -4  12   2      164.77      182.62     10.20 o 
  -3  12   2       28.07       18.11      4.49 o 
  -2  12   2      436.43      483.37     12.32 o 
  -1  12   2      157.50      141.41     11.19 o 
   0  12   2      105.18      107.28     11.16 o 
   1  12   2      147.16      158.78     12.25 o 
   2  12   2        4.18        9.96      2.96 o 
   3  12   2      132.35      129.04     19.05 o 
   4  12   2     1260.64     1312.95     18.90 o 
   5  12   2       94.29       96.99     10.63 o 
   6  12   2       11.45       18.20      4.04 o 
   7  12   2        0.00        8.00      3.62 o 
   8  12   2      106.58       87.50     16.43 o 
  -8  13   2        3.08       13.05      4.36 o 
  -7  13   2       26.65       17.11      4.60 o 
  -6  13   2        0.74        2.64      4.37 o 
  -5  13   2      127.31      125.87     18.58 o 
  -4  13   2      163.69      175.66     12.60 o 
  -3  13   2      429.04      391.47     10.68 o 
  -2  13   2      630.02      602.01     12.38 o 
  -1  13   2      575.89      563.80     18.39 o 
   0  13   2        0.45        9.75      3.40 o 
   1  13   2       34.33       38.82      5.72 o 
   2  13   2        7.49        9.46      2.44 o 
   3  13   2        8.27       18.03      4.48 o 
   4  13   2        5.48       11.70      4.08 o 
   5  13   2        3.03       10.44      3.95 o 
   6  13   2       21.29       20.47      4.69 o 
   7  13   2      256.62      243.25     14.86 o 
  -7  14   2        2.91        8.12      3.73 o 
  -6  14   2       67.19       45.64      8.94 o 
  -5  14   2      297.43      312.12     16.07 o 
  -4  14   2       34.83       39.50      6.89 o 
  -3  14   2      132.62      146.60     13.42 o 
  -2  14   2       44.66       40.13      5.79 o 
  -1  14   2        8.93       11.18      3.38 o 
   0  14   2        2.62       15.15      3.25 o 
   1  14   2       19.75       12.38      4.85 o 
   2  14   2       31.75       25.21      3.90 o 
   3  14   2        2.97       10.62      7.56 o 
   4  14   2        0.01       10.70      3.53 o 
   5  14   2        1.73        9.99      7.65 o 
   6  14   2      106.94      102.28     18.56 o 
  -6  15   2       54.12       41.93      9.68 o 
  -5  15   2        1.79       13.49      4.78 o 
  -4  15   2      120.82       90.55     16.82 o 
  -3  15   2       51.08       51.06     10.11 o 
  -2  15   2       39.22       35.68      6.08 o 
  -1  15   2        1.39        9.41      3.28 o 
   0  15   2        0.01        5.17      2.89 o 
   1  15   2        2.08        3.48      3.59 o 
   2  15   2        3.18        9.23      2.70 o 
   3  15   2       16.61       18.81      5.77 o 
   4  15   2       62.14       56.16     10.05 o 
   5  15   2        0.89        6.36      4.61 o 
  -4  16   2        2.08       14.76      3.48 o 
  -3  16   2       34.33       25.80      5.32 o 
  -2  16   2       48.23       28.83      7.06 o 
  -1  16   2        0.00        2.23      3.09 o 
   0  16   2        4.95       13.86      5.77 o 
   1  16   2       21.43       26.14      7.27 o 
   2  16   2       29.47       32.93      6.54 o 
   3  16   2       17.24       16.21      5.35 o 
 -13   1   3       12.19        7.25      3.13 o 
 -12   1   3       42.92       39.65      7.38 o 
 -11   1   3       19.07       19.74      6.73 o 
 -10   1   3       14.33       12.37      3.49 o 
  -9   1   3       14.33       13.37      2.76 o 
  -8   1   3       12.43       13.04      2.11 o 
  -7   1   3      188.27      201.87      5.17 o 
  -6   1   3        0.85        1.77      0.81 o 
  -5   1   3      128.99      162.53      5.62 o 
  -4   1   3     2586.01     2443.58     18.36 o 
  -3   1   3     4996.27     4926.62     33.26 o 
  -2   1   3     5868.72     5573.75     25.68 o 
  -1   1   3      371.56      322.84      4.40 o 
   0   1   3      134.74      135.73      2.90 o 
   1   1   3      365.04      354.95      4.00 o 
   2   1   3       24.31       29.40      2.34 o 
   3   1   3      705.17      643.45      6.06 o 
   4   1   3        5.49        5.47      0.97 o 
   5   1   3     1487.28     1497.11     11.03 o 
   6   1   3      267.80      269.58      4.92 o 
   7   1   3      602.44      629.91      8.21 o 
   8   1   3       19.48       13.35      2.57 o 
   9   1   3        0.91        3.93      1.69 o 
  10   1   3        5.53        6.56      5.02 o 
  11   1   3       12.21        9.15      4.84 o 
  12   1   3        0.00       -2.11      4.64 o 
 -13   2   3        0.27       13.32      4.70 o 
 -12   2   3       33.49       30.86      7.20 o 
 -11   2   3       30.87       24.97      3.80 o 
 -10   2   3       76.83       63.38      8.85 o 
  -9   2   3       80.94       68.55      6.13 o 
  -8   2   3       61.68       57.51      3.87 o 
  -7   2   3        0.05        4.04      1.38 o 
  -6   2   3    11904.87    12016.57    166.21 o 
  -5   2   3       30.10       36.79      3.65 o 
  -4   2   3     1674.94     1615.46     18.52 o 
  -3   2   3      198.97      178.25      3.19 o 
  -2   2   3     1589.35     1495.96      6.34 o 
  -1   2   3      131.26      119.81      2.86 o 
   0   2   3      321.49      332.60      3.22 o 
   1   2   3      340.29      327.72      4.03 o 
   2   2   3      736.02      669.01      6.03 o 
   3   2   3     1102.97     1048.28      9.84 o 
   4   2   3      115.15      105.58      3.08 o 
   5   2   3      117.65      125.45      5.14 o 
   6   2   3      315.20      328.41      4.10 o 
   7   2   3      133.77      145.46      6.46 o 
   8   2   3       25.22       25.20      3.96 o 
   9   2   3        1.61        6.53      1.57 o 
  10   2   3        3.47        7.64      4.40 o 
  11   2   3       58.16       54.14      9.37 o 
 -13   3   3        0.00        9.88      4.60 o 
 -12   3   3        2.26       13.30      4.68 o 
 -11   3   3        5.75        7.19      3.50 o 
 -10   3   3       10.84       17.90      4.30 o 
  -9   3   3      540.92      543.30     15.52 o 
  -8   3   3       20.24       19.46      2.93 o 
  -7   3   3      522.91      511.64     11.14 o 
  -6   3   3        1.13        4.00      1.64 o 
  -5   3   3      220.82      216.29      4.66 o 
  -4   3   3      667.21      656.49      7.71 o 
  -3   3   3      151.55      146.49      3.31 o 
  -2   3   3      329.18      307.42      4.28 o 
  -1   3   3        3.75        5.23      1.27 o 
   0   3   3      107.12       93.18      3.31 o 
   1   3   3     4830.15     4712.09     14.96 o 
   2   3   3     1082.45     1083.37      8.40 o 
   3   3   3      336.17      335.90      4.88 o 
   4   3   3     2071.67     2088.85     13.99 o 
   5   3   3        0.18        1.63      0.89 o 
   6   3   3        4.29        8.16      1.41 o 
   7   3   3       33.63       38.81      3.46 o 
   8   3   3       69.91       80.50      7.82 o 
   9   3   3      310.81      309.58     10.18 o 
  10   3   3       63.92       48.62      9.95 o 
  11   3   3      120.30      101.25     23.53 o 
 -12   4   3        6.16        5.62      4.00 o 
 -11   4   3        8.06        9.57      3.14 o 
 -10   4   3        0.15       10.88      3.10 o 
  -9   4   3        8.22       11.19      3.41 o 
  -8   4   3        5.53        5.22      2.53 o 
  -7   4   3       26.42       19.34      2.58 o 
  -6   4   3       14.44       14.81      2.16 o 
  -5   4   3       97.81       96.11      3.54 o 
  -4   4   3      914.17      849.45     11.57 o 
  -3   4   3       11.61       11.25      1.97 o 
  -2   4   3      608.43      644.86      5.97 o 
  -1   4   3      127.22      113.24      3.52 o 
   0   4   3     1354.79     1336.48      9.43 o 
   1   4   3     2190.13     2202.38     14.60 o 
   2   4   3       50.44       54.66      3.98 o 
   3   4   3       89.96       82.71      2.95 o 
   4   4   3     1077.27     1132.45      8.75 o 
   5   4   3      261.02      275.62     10.07 o 
   6   4   3        0.17        4.40      2.62 o 
   7   4   3       95.06      101.42      5.93 o 
   8   4   3      131.88      124.95      7.76 o 
   9   4   3        3.38        8.16      2.74 o 
  10   4   3       83.21       92.92     12.66 o 
  11   4   3       30.89       25.35      6.16 o 
 -12   5   3       35.96       25.22      7.82 o 
 -11   5   3        9.15        9.29      4.39 o 
 -10   5   3      104.56      105.94      9.75 o 
  -9   5   3        0.36        5.69      1.91 o 
  -8   5   3      113.96      103.17      9.91 o 
  -7   5   3        2.11        5.33      2.61 o 
  -6   5   3       51.96       49.73      4.43 o 
  -5   5   3      608.01      604.83     11.55 o 
  -4   5   3        1.07        4.10      1.46 o 
  -3   5   3       62.46       64.83      5.22 o 
  -2   5   3      560.87      584.27      7.06 o 
  -1   5   3     1622.07     1706.46     12.44 o 
   0   5   3        0.14        4.74      1.27 o 
   1   5   3     3407.59     3580.72     25.19 o 
   2   5   3      189.64      187.96      3.80 o 
   3   5   3      119.52      111.38      3.47 o 
   4   5   3      674.37      735.61      9.31 o 
   5   5   3       41.77       46.75      5.11 o 
   6   5   3       97.99       99.31      7.02 o 
   7   5   3       54.28       40.87      6.90 o 
   8   5   3       48.37       46.38      7.13 o 
   9   5   3       12.12       13.36      5.76 o 
  10   5   3        0.72        9.88      3.77 o 
  11   5   3        0.00        5.27      3.27 o 
 -12   6   3        0.01       10.54      6.04 o 
 -11   6   3        0.62       18.48      4.47 o 
 -10   6   3       13.09        4.25      5.42 o 
  -9   6   3       83.94       77.97     10.50 o 
  -8   6   3       18.36       16.42      3.16 o 
  -7   6   3        4.84        3.61      1.96 o 
  -6   6   3      231.60      250.82      6.40 o 
  -5   6   3        0.94        5.20      1.41 o 
  -4   6   3      108.27      101.55      5.32 o 
  -3   6   3       39.75       47.39      4.09 o 
  -2   6   3     1986.60     2020.73     16.87 o 
  -1   6   3      954.77     1055.98     11.20 o 
   0   6   3     1870.39     2099.03     19.32 o 
   1   6   3      138.28      148.90      4.61 o 
   2   6   3     1259.73     1322.42     10.54 o 
   3   6   3      105.46      101.26      2.98 o 
   4   6   3       18.11       10.14      4.04 o 
   5   6   3       90.19       86.40      6.98 o 
   6   6   3       98.73       90.91      7.92 o 
   7   6   3      243.21      252.71     11.55 o 
   8   6   3       13.19        8.74      3.16 o 
   9   6   3        6.03        5.79      3.99 o 
  10   6   3       51.22       48.21      9.63 o 
  11   6   3        1.13        2.37      4.76 o 
 -12   7   3       19.34       12.71      3.95 o 
 -11   7   3       29.48       36.10      6.83 o 
 -10   7   3       10.05       10.65      3.36 o 
  -9   7   3        1.63        8.34      3.86 o 
  -8   7   3       47.96       45.65      5.61 o 
  -7   7   3       83.08       92.05      7.38 o 
  -6   7   3       13.41        9.03      2.63 o 
  -5   7   3       45.29       47.75      4.79 o 
  -4   7   3       84.92       89.51      6.65 o 
  -3   7   3       49.57       55.60      6.88 o 
  -2   7   3       54.08       65.51      8.34 o 
  -1   7   3      976.49     1050.93     13.62 o 
   0   7   3      144.01      142.68      5.11 o 
   1   7   3      155.18      156.26      7.37 o 
   2   7   3       27.22       17.07      2.67 o 
   3   7   3       20.36       13.43      2.48 o 
   4   7   3       63.16       75.96      9.99 o 
   5   7   3      269.50      302.15      9.72 o 
   6   7   3      111.08      117.96     11.84 o 
   7   7   3        2.85        7.36      2.54 o 
   8   7   3      329.51      355.26     11.21 o 
   9   7   3      209.37      199.31     13.46 o 
  10   7   3        6.46        4.97      2.96 o 
 -11   8   3       13.67        6.89      4.07 o 
 -10   8   3        1.96       11.37      4.29 o 
  -9   8   3       47.47       54.84      7.66 o 
  -8   8   3       75.72       71.94     12.15 o 
  -7   8   3      136.89      122.77      7.58 o 
  -6   8   3       17.79       16.68      3.79 o 
  -5   8   3       68.79       76.05      7.72 o 
  -4   8   3        0.78        3.95      2.64 o 
  -3   8   3     2409.80     2429.58     18.09 o 
  -2   8   3      190.86      185.96      8.59 o 
  -1   8   3      234.11      253.17     10.96 o 
   0   8   3       16.60       15.74      2.31 o 
   1   8   3       47.85       47.05      5.13 o 
   2   8   3      106.04      105.89      7.01 o 
   3   8   3        0.96        1.57      3.15 o 
   4   8   3        1.00        5.72      3.14 o 
   5   8   3        0.08        8.16      4.13 o 
   6   8   3     1097.03     1140.04     23.27 o 
   7   8   3        0.72        2.99      5.06 o 
   8   8   3       48.79       39.19      5.93 o 
   9   8   3       24.78       25.06      7.41 o 
  10   8   3       29.96       26.44     11.39 o 
 -11   9   3        8.10       11.54      4.21 o 
 -10   9   3       43.24       34.34      6.44 o 
  -9   9   3       45.98       41.93      8.11 o 
  -8   9   3      155.06      147.82     15.29 o 
  -7   9   3       15.76       14.10      3.18 o 
  -6   9   3       15.69       17.77      3.50 o 
  -5   9   3      225.53      219.55     12.35 o 
  -4   9   3       43.64       47.54      6.21 o 
  -3   9   3      111.89      122.05      9.00 o 
  -2   9   3       71.92       90.32      8.83 o 
  -1   9   3        2.28        7.65      3.12 o 
   0   9   3       14.38       17.74      3.30 o 
   1   9   3        7.01        6.00      1.68 o 
   2   9   3     1582.65     1558.23     15.35 o 
   3   9   3     1341.70     1412.34     17.73 o 
   4   9   3      593.90      604.72     15.94 o 
   5   9   3        0.04       10.17      3.98 o 
   6   9   3      113.78      112.32     13.98 o 
   7   9   3      397.13      387.82     13.23 o 
   8   9   3       36.08       35.87      7.73 o 
   9   9   3        2.29        4.86      4.55 o 
 -10  10   3      115.93      102.41     19.06 o 
  -9  10   3      144.65      125.29     18.95 o 
  -8  10   3        0.03       15.27      3.98 o 
  -7  10   3      380.82      372.22     15.72 o 
  -6  10   3      436.21      469.38     16.61 o 
  -5  10   3      440.44      454.00     12.80 o 
  -4  10   3      204.95      227.96     14.77 o 
  -3  10   3      129.78      128.21     12.48 o 
  -2  10   3        8.97       11.42      4.85 o 
  -1  10   3      107.40       90.28      9.51 o 
   0  10   3      335.62      349.07     10.96 o 
   1  10   3       98.30       98.94      9.57 o 
   2  10   3      306.08      299.37     14.36 o 
   3  10   3     1449.14     1452.29     29.14 o 
   4  10   3       39.84       23.30      3.76 o 
   5  10   3       10.64       13.40      3.86 o 
   6  10   3       10.51       12.12      3.83 o 
   7  10   3        8.61       14.76      4.40 o 
   8  10   3        9.29       11.19      3.56 o 
   9  10   3       33.92       25.80      6.99 o 
 -10  11   3        8.34        8.62      3.36 o 
  -9  11   3        4.45       13.39      6.33 o 
  -8  11   3       64.00       63.80     10.01 o 
  -7  11   3        9.94       13.68      3.22 o 
  -6  11   3      276.45      270.97     21.48 o 
  -5  11   3      150.54      137.88     15.01 o 
  -4  11   3      900.92      839.02     15.92 o 
  -3  11   3      169.49      171.74     12.67 o 
  -2  11   3      245.73      247.52     13.74 o 
  -1  11   3       55.72       61.71      8.04 o 
   0  11   3        1.01        8.89      3.64 o 
   1  11   3      773.50      721.49     15.07 o 
   2  11   3       30.33       48.67     11.16 o 
   3  11   3      654.31      641.94     16.77 o 
   4  11   3       95.69       93.22     12.00 o 
   5  11   3      749.37      740.46     13.37 o 
   6  11   3       51.54       45.05      6.78 o 
   7  11   3        2.31        8.21      5.06 o 
   8  11   3        0.14        9.59      5.13 o 
  -9  12   3        0.06       14.01      4.92 o 
  -8  12   3        3.20       14.45      5.11 o 
  -7  12   3       14.28       17.89      4.52 o 
  -6  12   3       68.81       58.28      9.33 o 
  -5  12   3       65.74       49.16      6.69 o 
  -4  12   3       33.90       32.62      5.09 o 
  -3  12   3      140.73      134.30     11.28 o 
  -2  12   3       11.31       14.85      4.08 o 
  -1  12   3        0.03        2.65      3.82 o 
   0  12   3      359.97      354.80     11.91 o 
   1  12   3        2.02       10.08      3.30 o 
   2  12   3       10.89        8.16      3.10 o 
   3  12   3      208.15      188.19     14.23 o 
   4  12   3      690.82      759.84     16.16 o 
   5  12   3        3.65        7.97      3.57 o 
   6  12   3        0.03       11.58      4.18 o 
   7  12   3       57.35       45.80      8.33 o 
   8  12   3        9.73       13.33      5.04 o 
  -8  13   3        8.50       12.33      5.64 o 
  -7  13   3       69.27       54.22      9.83 o 
  -6  13   3      167.31      150.38     20.97 o 
  -5  13   3      232.19      244.96     15.29 o 
  -4  13   3       20.80       16.39      5.01 o 
  -3  13   3       50.10       44.52      5.54 o 
  -2  13   3        0.71        5.80      3.07 o 
  -1  13   3        3.41        8.71      3.27 o 
   0  13   3       18.49       11.09      4.12 o 
   1  13   3       17.28       22.03      3.83 o 
   2  13   3        3.66        6.88      3.07 o 
   3  13   3      226.49      240.04     22.89 o 
   4  13   3        0.21        8.16      4.29 o 
   5  13   3        3.79        3.57      3.61 o 
   6  13   3      189.71      198.49     24.40 o 
   7  13   3       65.72       51.57     10.38 o 
  -7  14   3      146.92      123.61     17.56 o 
  -6  14   3      118.05      100.37     15.47 o 
  -5  14   3      184.86      169.90     16.26 o 
  -4  14   3       51.30       39.17      9.07 o 
  -3  14   3      117.96      111.73     11.68 o 
  -2  14   3        2.56        9.30      2.81 o 
  -1  14   3        1.10        4.39      3.47 o 
   0  14   3       20.75       24.27      4.94 o 
   1  14   3        0.37        9.13      2.83 o 
   2  14   3      114.54       92.31     14.25 o 
   3  14   3       22.86       13.89      4.43 o 
   4  14   3       31.09       40.73      7.54 o 
   5  14   3      163.55      180.12     22.69 o 
   6  14   3       60.57       56.17     10.04 o 
  -5  15   3        8.91       14.47      3.87 o 
  -4  15   3       17.78       23.49      5.75 o 
  -3  15   3       60.14       50.88     10.65 o 
  -2  15   3        4.27        8.21      2.56 o 
  -1  15   3       25.70       34.21      5.77 o 
   0  15   3       30.25       37.84      6.38 o 
   1  15   3       28.80       27.59      6.25 o 
   2  15   3      103.16      141.64     20.51 o 
   3  15   3       40.93       65.73     10.26 o 
   4  15   3       22.27       25.31      5.04 o 
  -3  16   3        3.55        3.64      4.52 o 
  -2  16   3       35.79       33.93      7.78 o 
  -1  16   3       58.00       65.04      9.54 o 
   0  16   3        2.10        9.70      3.32 o 
   1  16   3       80.94       84.71     12.55 o 
   2  16   3       64.81       50.83      9.50 o 
 -13   0   4        7.73       10.17      5.44 o 
 -12   0   4       10.63       16.29      5.30 o 
 -11   0   4        7.31       18.39      7.49 o 
 -10   0   4       21.69       23.63      7.56 o 
  -9   0   4        8.28        5.29      3.77 o 
  -8   0   4      118.80      129.49      6.82 o 
  -7   0   4      565.46      515.18     10.64 o 
  -6   0   4     1019.73     1155.27     28.18 o 
  -5   0   4       41.53       40.94      3.79 o 
  -4   0   4      254.64      242.01      8.56 o 
  -3   0   4     1974.49     1979.48     17.50 o 
  -2   0   4       81.33       79.61      5.30 o 
  -1   0   4      575.37      533.49      5.70 o 
   0   0   4     2760.86     2574.89     13.12 o 
   1   0   4     1408.84     1311.22     13.20 o 
   2   0   4     7136.05     7159.93     83.83 o 
   3   0   4      121.26      106.94      2.74 o 
   4   0   4      698.94      784.37     11.56 o 
   5   0   4        3.87        5.00      1.40 o 
   6   0   4        2.27        9.62      2.69 o 
   7   0   4       94.59       87.18      7.77 o 
   8   0   4       48.16       36.53      6.62 o 
   9   0   4       32.51       47.42     10.04 o 
  10   0   4        4.90        8.04      3.83 o 
  11   0   4       71.65       82.29     27.76 o 
 -13   1   4       14.39        7.15      4.22 o 
 -12   1   4        3.53        2.22      2.91 o 
 -11   1   4        1.10        6.92      4.32 o 
 -10   1   4        9.69       10.95      3.63 o 
  -9   1   4       22.36       10.19      4.57 o 
  -8   1   4       91.16       89.24      5.80 o 
  -7   1   4       10.96        3.89      3.36 o 
  -6   1   4     1745.64     1809.19     21.70 o 
  -5   1   4      232.66      215.29      6.22 o 
  -4   1   4       13.85       17.47      2.88 o 
  -3   1   4      412.63      411.10      4.23 o 
  -2   1   4      485.81      460.45      3.91 o 
  -1   1   4       48.18       49.08      2.80 o 
   0   1   4     2844.11     2784.77      9.97 o 
   1   1   4       14.54       14.16      1.45 o 
   2   1   4      353.47      421.73     13.60 o 
   3   1   4     3852.71     3889.54     27.69 o 
   4   1   4        1.29        4.37      1.13 o 
   5   1   4       38.90       43.96      2.73 o 
   6   1   4        1.34        3.76      2.00 o 
   7   1   4       39.90       29.08      2.97 o 
   8   1   4       89.50       93.17      8.73 o 
   9   1   4       64.31       57.13      7.79 o 
  10   1   4       65.81       64.79     10.38 o 
  11   1   4        6.00        8.31      4.22 o 
 -13   2   4       12.31       12.10      4.93 o 
 -12   2   4        0.35        7.26      3.13 o 
 -11   2   4        0.05       12.51      4.53 o 
 -10   2   4        9.62        3.90      2.31 o 
  -9   2   4       56.84       49.87      7.35 o 
  -8   2   4        7.52       10.65      2.05 o 
  -7   2   4      105.61      118.46     12.03 o 
  -6   2   4     4547.03     4630.07     65.96 o 
  -5   2   4     2075.59     2025.11     19.29 o 
  -4   2   4       77.57       83.17      6.23 o 
  -3   2   4        5.47        3.89      1.06 o 
  -2   2   4      152.59      140.91      2.84 o 
  -1   2   4      616.36      637.58      4.86 o 
   0   2   4      174.47      158.63      3.20 o 
   1   2   4       76.73       71.08      3.30 o 
   2   2   4       36.17       35.58      3.85 o 
   3   2   4     1498.71     1591.03     17.11 o 
   4   2   4      111.93      105.47      5.85 o 
   5   2   4      380.89      376.07      8.88 o 
   6   2   4        0.06        2.62      1.01 o 
   7   2   4       50.49       51.96      5.77 o 
   8   2   4        9.96       10.94      2.47 o 
   9   2   4       11.37        7.20      3.65 o 
  10   2   4       61.32       68.41     13.07 o 
  11   2   4       52.82       54.15      8.33 o 
 -13   3   4        0.04       12.02      5.48 o 
 -12   3   4      147.07      141.55     19.98 o 
 -11   3   4      105.04      103.12     14.55 o 
 -10   3   4       31.91       21.05      4.98 o 
  -9   3   4     2542.06     2624.77     37.24 o 
  -8   3   4      169.76      169.91     11.35 o 
  -7   3   4      752.16      721.41     10.89 o 
  -6   3   4       63.24       60.44      5.13 o 
  -5   3   4      956.17      989.23     12.11 o 
  -4   3   4      176.22      183.48      5.28 o 
  -3   3   4       14.94       20.97      2.19 o 
  -2   3   4        9.71        7.35      1.45 o 
  -1   3   4      588.69      576.97      5.69 o 
   0   3   4     3436.00     3426.57     21.62 o 
   1   3   4      296.63      349.49      4.54 o 
   2   3   4      145.20      159.23      4.95 o 
   3   3   4       38.89       35.44      5.35 o 
   4   3   4      545.87      561.66      7.30 o 
   5   3   4       62.21       66.33      4.29 o 
   6   3   4       52.19       44.22      3.50 o 
   7   3   4      206.90      218.67      5.96 o 
   8   3   4       38.43       42.01      5.41 o 
   9   3   4      182.97      187.68     12.83 o 
  10   3   4      412.09      477.97     13.96 o 
  11   3   4      128.51      100.35     19.86 o 
 -12   4   4      120.87       87.78     17.25 o 
 -11   4   4      105.92       96.64     11.56 o 
 -10   4   4      115.21       95.59      8.47 o 
  -9   4   4      260.11      257.56     13.28 o 
  -8   4   4      310.92      291.87     10.46 o 
  -7   4   4      109.27      119.34     11.95 o 
  -6   4   4       24.93       19.16      2.08 o 
  -5   4   4      518.49      524.82      7.53 o 
  -4   4   4      642.94      653.55      8.50 o 
  -3   4   4       88.35       87.47      3.85 o 
  -2   4   4        4.22        5.72      1.53 o 
  -1   4   4        1.72        6.63      1.55 o 
   0   4   4       22.27       22.48      2.08 o 
   1   4   4       56.88       49.36      4.30 o 
   2   4   4      177.59      175.05      4.69 o 
   3   4   4       68.33       81.28      3.56 o 
   4   4   4      106.07      112.77      3.81 o 
   5   4   4      246.33      254.17      3.34 o 
   6   4   4      223.10      227.04      4.19 o 
   7   4   4      129.78      143.30     10.52 o 
   8   4   4      462.78      470.06     18.18 o 
   9   4   4      210.31      185.07     12.79 o 
  10   4   4       26.70       25.25      5.32 o 
  11   4   4        1.04       12.66      4.13 o 
 -12   5   4        0.05        9.95      6.78 o 
 -11   5   4       19.45       22.87      5.16 o 
 -10   5   4        0.54       10.71      3.66 o 
  -9   5   4      201.76      197.91     12.24 o 
  -8   5   4       60.87       51.91      4.31 o 
  -7   5   4      130.93      109.37      5.82 o 
  -6   5   4        1.64        8.15      2.27 o 
  -5   5   4      751.66      766.57     13.69 o 
  -4   5   4      838.31      869.09     10.55 o 
  -3   5   4      716.40      735.76      8.26 o 
  -2   5   4      836.79      895.04     10.63 o 
  -1   5   4      287.67      332.83      5.29 o 
   0   5   4      400.27      420.29     12.09 o 
   1   5   4       35.75       45.68      4.47 o 
   2   5   4      235.03      238.30      4.57 o 
   3   5   4       32.14       35.06      3.59 o 
   4   5   4     1637.55     1663.75     11.11 o 
   5   5   4      162.38      151.25      5.43 o 
   6   5   4       25.33       23.27      2.35 o 
   7   5   4      422.35      433.47     10.93 o 
   8   5   4       14.30       11.10      4.08 o 
   9   5   4      117.92      126.49     11.57 o 
  10   5   4      189.64      160.67     26.77 o 
 -12   6   4        7.69       13.64      4.25 o 
 -11   6   4        0.78       11.54      3.20 o 
 -10   6   4        5.18       11.07      3.37 o 
  -9   6   4        3.56        6.12      3.04 o 
  -8   6   4        6.27        8.59      2.90 o 
  -7   6   4        6.55       10.84      3.44 o 
  -6   6   4      277.36      277.43      6.27 o 
  -5   6   4       69.37       67.30      5.91 o 
  -4   6   4      115.87      125.01      8.88 o 
  -3   6   4      234.25      236.71     10.57 o 
  -2   6   4      215.64      235.92      6.22 o 
  -1   6   4      445.25      458.02     15.02 o 
   0   6   4        0.50        4.62      1.98 o 
   1   6   4        9.15        8.92      2.04 o 
   2   6   4      205.41      214.68      4.50 o 
   3   6   4      236.47      242.01      6.27 o 
   4   6   4        4.29        2.27      1.37 o 
   5   6   4      109.01      101.28      6.29 o 
   6   6   4        8.83        7.18      4.40 o 
   7   6   4       78.53       84.51      8.90 o 
   8   6   4        3.38        9.18      3.93 o 
   9   6   4        2.79        9.07      3.40 o 
  10   6   4       34.41       32.50      9.57 o 
 -12   7   4       19.29       11.64      4.54 o 
 -11   7   4        3.15       14.30      5.54 o 
 -10   7   4        3.74        9.56      3.75 o 
  -9   7   4        0.58       10.04      4.25 o 
  -8   7   4        0.17        5.44      2.82 o 
  -7   7   4       30.53       33.71      4.33 o 
  -6   7   4       76.85       77.01      6.21 o 
  -5   7   4       90.74       91.64      4.69 o 
  -4   7   4      290.67      283.19      6.32 o 
  -3   7   4      113.82       99.47      9.64 o 
  -2   7   4       15.40       15.96      3.11 o 
  -1   7   4      224.55      240.27      6.71 o 
   0   7   4       46.01       39.37      5.07 o 
   1   7   4      475.77      438.86      7.16 o 
   2   7   4      201.52      212.29      5.80 o 
   3   7   4       55.90       39.80      3.24 o 
   4   7   4       55.09       57.24      6.69 o 
   5   7   4       23.95       20.70      3.68 o 
   6   7   4      176.94      189.15     13.90 o 
   7   7   4      162.92      168.30     10.08 o 
   8   7   4        0.77        8.05      3.30 o 
   9   7   4      106.25      114.63     12.19 o 
  10   7   4        1.38       20.37     12.99 o 
 -11   8   4       27.31       23.93      6.18 o 
 -10   8   4       66.17       61.51     10.66 o 
  -9   8   4       91.09      104.80     12.51 o 
  -8   8   4      177.88      177.27     13.87 o 
  -7   8   4       10.85        9.70      2.71 o 
  -6   8   4       45.13       43.77      5.85 o 
  -5   8   4       76.88       76.28      8.06 o 
  -4   8   4      114.53      112.12      9.51 o 
  -3   8   4      159.51      166.07     10.39 o 
  -2   8   4       30.96       34.65      3.80 o 
  -1   8   4       17.67       25.26      6.54 o 
   0   8   4      373.63      414.40     10.69 o 
   1   8   4      152.63      129.34      9.27 o 
   2   8   4     1116.77     1162.41     12.72 o 
   3   8   4      123.01      109.71      4.28 o 
   4   8   4       14.01        9.74      3.98 o 
   5   8   4       29.53       24.98      4.49 o 
   6   8   4      308.08      310.62     12.95 o 
   7   8   4       16.75       13.57      5.38 o 
   8   8   4       91.07      108.61     12.40 o 
   9   8   4      125.95      112.34     18.81 o 
 -11   9   4        7.96       10.67      7.32 o 
 -10   9   4       47.46       62.40      8.68 o 
  -9   9   4       14.01       26.00      7.63 o 
  -8   9   4      116.95      134.62     11.77 o 
  -7   9   4      213.62      206.35     11.44 o 
  -6   9   4      938.55      956.11     25.40 o 
  -5   9   4        4.81        9.32      3.72 o 
  -4   9   4        1.08        6.91      2.31 o 
  -3   9   4      122.66      122.38     12.28 o 
  -2   9   4      677.08      677.11     12.06 o 
  -1   9   4        1.94        7.48      2.47 o 
   0   9   4       45.56       61.47      7.24 o 
   1   9   4      405.15      426.45      7.55 o 
   2   9   4      228.90      209.99      5.65 o 
   3   9   4     1376.74     1412.31     18.86 o 
   4   9   4       89.18      110.75     13.87 o 
   5   9   4       36.39       21.56      5.18 o 
   6   9   4       44.03       47.71      6.89 o 
   7   9   4        4.44        8.22     10.31 o 
   8   9   4       38.90       42.97      7.91 o 
   9   9   4       92.17      106.01     18.20 o 
 -10  10   4        0.01       15.69      5.50 o 
  -9  10   4      179.41      151.47     24.28 o 
  -8  10   4       99.24       91.61     14.55 o 
  -7  10   4      367.41      382.24     11.62 o 
  -6  10   4        1.65        8.68      3.11 o 
  -5  10   4       16.52       11.96      4.01 o 
  -4  10   4       49.38       55.99      7.49 o 
  -3  10   4       92.75      107.24     12.52 o 
  -2  10   4      187.69      185.61     10.23 o 
  -1  10   4      115.30      118.38     12.59 o 
   0  10   4      681.50      691.11     14.51 o 
   1  10   4     2536.16     2691.84     39.09 o 
   2  10   4      613.94      634.88     12.44 o 
   3  10   4      615.30      615.55     11.01 o 
   4  10   4      684.85      687.41     22.77 o 
   5  10   4        4.42        8.07      3.36 o 
   6  10   4       35.88       33.37      6.28 o 
   7  10   4       20.42       27.03      6.73 o 
   8  10   4       18.52       22.79      6.20 o 
  -9  11   4       33.47       22.26      9.07 o 
  -8  11   4      123.44      125.35     18.56 o 
  -7  11   4       26.70       22.70      4.35 o 
  -6  11   4       44.36       42.44      6.11 o 
  -5  11   4        9.02       12.06      2.81 o 
  -4  11   4       18.97       15.85      3.87 o 
  -3  11   4        0.98       12.13      2.55 o 
  -2  11   4      371.17      354.06     13.03 o 
  -1  11   4       31.08       43.00      5.71 o 
   0  11   4      736.85      809.02     23.15 o 
   1  11   4     2362.81     2379.62     51.89 o 
   2  11   4       16.23       15.67      4.29 o 
   3  11   4       10.95        1.88      4.43 o 
   4  11   4      107.21      100.69     11.01 o 
   5  11   4        5.88       10.86      3.60 o 
   6  11   4      182.14      168.13     16.43 o 
   7  11   4       58.28       63.67     10.88 o 
   8  11   4       37.94       43.31     11.24 o 
  -9  12   4        4.20       10.54      4.64 o 
  -8  12   4       15.31       17.34      6.41 o 
  -7  12   4        7.25        8.99      3.48 o 
  -6  12   4       13.63       15.75      4.52 o 
  -5  12   4      134.09      133.14     12.27 o 
  -4  12   4      106.03       85.79     12.34 o 
  -3  12   4        8.91        8.97      3.00 o 
  -2  12   4        4.33       11.40      3.67 o 
  -1  12   4        1.87        5.89      2.81 o 
   0  12   4       10.60       10.16      4.59 o 
   1  12   4       12.88       14.05      4.50 o 
   2  12   4        5.69        5.21      4.29 o 
   3  12   4       15.36       13.89      4.38 o 
   4  12   4      380.64      363.16     13.47 o 
   5  12   4      246.57      248.76     19.98 o 
   6  12   4        3.53        8.89      2.86 o 
   7  12   4       21.55       20.87      5.24 o 
  -8  13   4        1.95        9.84      4.00 o 
  -7  13   4       22.32       15.83      5.04 o 
  -6  13   4        2.98       11.14      3.25 o 
  -5  13   4       10.02        9.97      2.80 o 
  -4  13   4        0.40        8.09      2.88 o 
  -3  13   4      233.72      228.20     12.86 o 
  -2  13   4       14.23       18.99      3.52 o 
  -1  13   4       93.79      107.75      9.81 o 
   0  13   4        4.18        6.60      2.70 o 
   1  13   4       87.76       92.73     11.76 o 
   2  13   4      307.59      345.80     21.78 o 
   3  13   4        5.04       11.53      3.97 o 
   4  13   4       13.19       14.43      5.52 o 
   5  13   4        0.35        5.73      3.69 o 
   6  13   4      261.86      308.79     31.61 o 
  -7  14   4        7.48       19.65      6.05 o 
  -6  14   4       12.65       18.21      4.36 o 
  -5  14   4       23.04       16.09      5.25 o 
  -4  14   4       86.29       90.45     13.61 o 
  -3  14   4        2.50       10.44      3.69 o 
  -2  14   4       54.09       55.40      7.36 o 
  -1  14   4       33.23       32.57      5.76 o 
   0  14   4       63.09       67.33     11.52 o 
   1  14   4       41.55       33.53      7.32 o 
   2  14   4       81.51       70.39     11.25 o 
   3  14   4       27.61       22.88      6.26 o 
   4  14   4        6.96       11.72      3.95 o 
   5  14   4        9.60        9.90      4.52 o 
  -5  15   4       36.66       28.93      7.74 o 
  -4  15   4       10.36       13.07      5.69 o 
  -3  15   4       76.28       99.05     10.14 o 
  -2  15   4        5.77       11.23      3.53 o 
  -1  15   4        3.82       10.27      2.66 o 
   0  15   4       10.73       14.25      3.99 o 
   1  15   4       30.04       47.66      8.47 o 
   2  15   4        1.31        5.47      3.60 o 
   3  15   4       55.16       62.49     11.30 o 
  -2  16   4       58.23       50.18      9.77 o 
  -1  16   4      137.50      157.87     23.11 o 
   0  16   4       85.09       90.20     16.60 o 
   1  16   4        5.20       10.74      3.18 o 
 -13   1   5        0.27       13.82      4.84 o 
 -12   1   5        3.48       13.19      2.80 o 
 -11   1   5        6.27        6.98      4.28 o 
 -10   1   5       23.04       24.58      7.70 o 
  -9   1   5       72.85       85.73     11.91 o 
  -8   1   5       36.99       42.32      5.33 o 
  -7   1   5       88.64       89.54      4.82 o 
  -6   1   5      374.67      371.73      6.76 o 
  -5   1   5       90.64       92.17      5.92 o 
  -4   1   5        3.54        3.58      1.02 o 
  -3   1   5        3.91        7.03      1.72 o 
  -2   1   5      312.38      309.22      4.36 o 
  -1   1   5     1220.57     1210.53     10.78 o 
   0   1   5        2.95        3.47      1.21 o 
   1   1   5      217.51      229.37      5.36 o 
   2   1   5      186.93      185.82      3.94 o 
   3   1   5      146.48      140.89      5.79 o 
   4   1   5      112.74      117.23      5.92 o 
   5   1   5       86.56      103.69      6.44 o 
   6   1   5      131.34      143.36      6.79 o 
   7   1   5      142.29      128.07     10.94 o 
   8   1   5      324.07      316.46     10.77 o 
   9   1   5       16.75       19.10      8.71 o 
  10   1   5       49.28       44.74     11.14 o 
  11   1   5       13.76       17.71      8.46 o 
 -13   2   5        0.17       16.55      7.25 o 
 -12   2   5        6.63        8.35      4.22 o 
 -11   2   5       44.41       34.96      9.61 o 
 -10   2   5       11.48       12.29      2.93 o 
  -9   2   5      104.54       96.06     10.57 o 
  -8   2   5       54.46       40.83      5.09 o 
  -7   2   5       15.80       21.09      2.91 o 
  -6   2   5      688.55      702.99      9.97 o 
  -5   2   5      759.20      804.81     12.11 o 
  -4   2   5       90.35       86.31      4.16 o 
  -3   2   5        6.53        8.66      2.53 o 
  -2   2   5     1462.10     1470.47     11.64 o 
  -1   2   5       16.86       17.71      2.08 o 
   0   2   5      175.98      188.04      3.50 o 
   1   2   5      200.60      196.68      3.77 o 
   2   2   5      276.39      278.16      4.24 o 
   3   2   5       74.43       84.26      5.86 o 
   4   2   5      848.44      897.16      9.36 o 
   5   2   5       42.40       43.40      5.12 o 
   6   2   5        5.29        9.74      2.79 o 
   7   2   5      363.91      362.68      9.82 o 
   8   2   5        7.73        8.02      4.32 o 
   9   2   5       43.27       60.86     12.10 o 
  10   2   5       35.28       32.71      6.78 o 
 -12   3   5        0.00        3.05      3.36 o 
 -11   3   5       40.52       32.18      6.35 o 
 -10   3   5        2.38        8.62      3.82 o 
  -9   3   5     1592.56     1579.79     27.32 o 
  -8   3   5      597.28      572.95     20.31 o 
  -7   3   5      143.32      149.95     10.76 o 
  -6   3   5        2.16       10.10      3.32 o 
  -5   3   5      101.55      120.07      9.46 o 
  -4   3   5       83.90       89.73      6.23 o 
  -3   3   5      165.86      174.11      5.58 o 
  -2   3   5     1367.86     1371.54     15.27 o 
  -1   3   5      144.13      162.36      6.04 o 
   0   3   5     2419.05     2476.38     17.42 o 
   1   3   5      309.05      329.17      4.53 o 
   2   3   5     1193.34     1255.21     12.11 o 
   3   3   5        0.02        4.14      1.26 o 
   4   3   5      108.16       91.08      4.63 o 
   5   3   5        5.98        7.64      1.96 o 
   6   3   5      100.55      109.61      9.45 o 
   7   3   5      261.73      277.51      9.75 o 
   8   3   5       45.10       41.09      6.63 o 
   9   3   5      328.64      383.32     14.23 o 
  10   3   5      276.32      280.76     25.53 o 
 -12   4   5      203.69      178.01     18.56 o 
 -11   4   5        0.02        7.66      3.69 o 
 -10   4   5      219.90      210.89     17.25 o 
  -9   4   5       11.49        9.95      3.32 o 
  -8   4   5       21.95       24.70      4.43 o 
  -7   4   5        4.23        2.07      3.35 o 
  -6   4   5       51.10       39.95      7.11 o 
  -5   4   5      112.17      108.01      6.36 o 
  -4   4   5      459.75      493.32      7.91 o 
  -3   4   5      720.71      783.89     12.42 o 
  -2   4   5     2710.73     2827.75     22.16 o 
  -1   4   5      326.80      334.18      6.25 o 
   0   4   5      249.96      250.91      5.45 o 
   1   4   5     6295.56     6750.03     43.29 o 
   2   4   5       29.17       28.19      2.40 o 
   3   4   5      409.97      412.58      4.96 o 
   4   4   5       33.36       33.55      3.57 o 
   5   4   5       76.81       80.48      6.06 o 
   6   4   5      303.52      303.66      7.88 o 
   7   4   5       17.33       25.24      4.48 o 
   8   4   5      252.55      253.54     14.24 o 
   9   4   5       12.12       20.08      6.78 o 
  10   4   5       81.08       83.36     16.93 o 
 -12   5   5       33.37       19.68      5.09 o 
 -11   5   5        0.01        9.04      2.90 o 
 -10   5   5        4.10        8.60      3.42 o 
  -9   5   5       43.08       39.67      5.98 o 
  -8   5   5       44.99       42.16      6.43 o 
  -7   5   5      104.91      114.20     10.29 o 
  -6   5   5       18.60       15.83      2.26 o 
  -5   5   5      352.19      363.82      5.14 o 
  -4   5   5      135.44      154.89      5.97 o 
  -3   5   5        9.53       12.49      3.24 o 
  -2   5   5      323.08      316.30      7.67 o 
  -1   5   5        3.33        4.49      2.24 o 
   0   5   5      258.45      293.16      6.53 o 
   1   5   5       38.69       48.61      3.85 o 
   2   5   5      143.33      154.22      4.90 o 
   3   5   5      409.19      379.82      4.84 o 
   4   5   5       12.17       12.24      1.64 o 
   5   5   5      857.65      811.49      8.86 o 
   6   5   5       56.90       47.02      6.60 o 
   7   5   5       76.75       79.94     10.54 o 
   8   5   5      116.46      127.66     15.94 o 
   9   5   5        6.14       10.83      4.91 o 
  10   5   5       45.94       43.81     10.00 o 
 -12   6   5       12.54        8.44      5.79 o 
 -11   6   5        0.13        9.41      5.34 o 
 -10   6   5       15.84       14.27      4.40 o 
  -9   6   5       15.50       12.69      4.44 o 
  -8   6   5        6.17        9.06      3.72 o 
  -7   6   5       88.63       82.04      6.30 o 
  -6   6   5       66.22       69.91      7.56 o 
  -5   6   5       25.07       15.72      2.81 o 
  -4   6   5       90.25       95.20      6.03 o 
  -3   6   5       77.13       70.20      6.39 o 
  -2   6   5      503.39      529.19      9.87 o 
  -1   6   5      173.79      181.38      8.54 o 
   0   6   5       17.96       27.62      4.14 o 
   1   6   5      305.46      242.00      8.59 o 
   2   6   5      106.12       96.28      4.39 o 
   3   6   5      271.94      288.15      8.05 o 
   4   6   5      599.98      572.39      8.66 o 
   5   6   5       52.99       49.19      4.81 o 
   6   6   5      515.33      543.18     20.41 o 
   7   6   5      107.53      117.62     11.92 o 
   8   6   5        9.36       11.22      3.23 o 
   9   6   5       57.83       52.40      8.23 o 
  10   6   5       27.44       27.39     11.67 o 
 -11   7   5       53.75       86.36     27.67 o 
 -10   7   5        3.26       11.08      3.78 o 
  -9   7   5        0.31        5.10      4.71 o 
  -8   7   5       17.37       27.35      5.44 o 
  -7   7   5       45.70       47.13      5.32 o 
  -6   7   5       93.64       86.54      5.64 o 
  -5   7   5      294.85      299.12      8.74 o 
  -4   7   5       70.02       69.41      6.18 o 
  -3   7   5      433.64      464.03     11.44 o 
  -2   7   5        1.12        3.01      2.78 o 
  -1   7   5      824.93      878.94     10.93 o 
   0   7   5      125.73      133.69      8.64 o 
   1   7   5       12.65        7.30      1.61 o 
   2   7   5       14.78       15.03      2.28 o 
   3   7   5       94.88       87.08      6.34 o 
   4   7   5        0.20        1.82      2.28 o 
   5   7   5      441.80      424.85      9.64 o 
   6   7   5      158.19      160.32     12.03 o 
   7   7   5       56.44       44.47      9.02 o 
   8   7   5       23.08       11.67      4.37 o 
   9   7   5        3.23       22.58     11.39 o 
 -11   8   5       70.71       78.69     12.91 o 
 -10   8   5       49.91       46.28      8.57 o 
  -9   8   5       68.20       64.26      9.34 o 
  -8   8   5      131.45      138.95     10.21 o 
  -7   8   5       72.97       71.75      7.16 o 
  -6   8   5        1.55        6.69      2.52 o 
  -5   8   5       63.66       68.57      6.98 o 
  -4   8   5      254.04      254.05      8.68 o 
  -3   8   5        6.63       19.25      3.77 o 
  -2   8   5       79.13       91.31      8.95 o 
  -1   8   5       95.54      107.51     11.08 o 
   0   8   5      145.02      145.87     10.37 o 
   1   8   5       26.93       26.39      3.10 o 
   2   8   5        0.13        5.85      1.98 o 
   3   8   5        0.00        2.07      2.08 o 
   4   8   5       88.34      106.04      9.28 o 
   5   8   5      460.43      484.63     13.29 o 
   6   8   5       45.63       36.89      6.02 o 
   7   8   5      146.60      137.25     13.62 o 
   8   8   5      285.46      317.49     11.93 o 
   9   8   5      182.23      205.16     17.83 o 
 -10   9   5      294.04      308.86     19.28 o 
  -9   9   5      101.68       92.75     15.79 o 
  -8   9   5      114.29      103.41     12.74 o 
  -7   9   5      201.28      211.42     12.25 o 
  -6   9   5      256.71      252.13     10.22 o 
  -5   9   5      195.01      187.34      9.29 o 
  -4   9   5      211.08      201.33      9.57 o 
  -3   9   5      400.93      400.15     11.59 o 
  -2   9   5      388.22      377.81     10.95 o 
  -1   9   5     2241.14     2275.19     24.05 o 
   0   9   5      152.59      159.33     14.78 o 
   1   9   5        0.00        3.74      2.45 o 
   2   9   5       39.16       32.79      4.32 o 
   3   9   5     1212.31     1147.98     16.83 o 
   4   9   5       78.85       69.63      9.29 o 
   5   9   5       55.27       50.28      7.54 o 
   6   9   5        1.78        4.31      3.60 o 
   7   9   5        0.41        4.00      3.47 o 
   8   9   5        4.75        7.88      3.42 o 
 -10  10   5        2.83        8.34      3.91 o 
  -9  10   5        3.02       -0.72      4.43 o 
  -8  10   5       48.78       50.45      9.02 o 
  -7  10   5       84.88       65.92      8.36 o 
  -6  10   5       11.98       10.98      2.55 o 
  -5  10   5      129.51      116.22     13.45 o 
  -4  10   5       32.28       27.99      4.23 o 
  -3  10   5       21.39       25.07      4.61 o 
  -2  10   5      839.52      790.69     17.97 o 
  -1  10   5      445.67      483.83     16.35 o 
   0  10   5      631.73      667.62     14.16 o 
   1  10   5      350.86      386.07     13.12 o 
   2  10   5      608.54      607.14     14.41 o 
   3  10   5       40.66       33.30      5.92 o 
   4  10   5      367.39      358.38     12.42 o 
   5  10   5       41.49       38.86      8.06 o 
   6  10   5       20.13       20.62      4.56 o 
   7  10   5        2.37        3.55      5.06 o 
   8  10   5       52.21       53.68     10.62 o 
  -9  11   5      102.26      101.35     11.61 o 
  -8  11   5        5.98       13.53      6.26 o 
  -7  11   5      119.97       99.02     18.28 o 
  -6  11   5       64.22       57.62      7.89 o 
  -5  11   5       18.14       13.80      3.72 o 
  -4  11   5       76.56       78.02     10.46 o 
  -3  11   5      107.69       95.99     11.12 o 
  -2  11   5      335.87      361.11     11.62 o 
  -1  11   5       63.96       64.19     10.88 o 
   0  11   5     1745.75     1716.56     27.35 o 
   1  11   5      139.86      132.64     14.65 o 
   2  11   5      455.72      379.84     10.50 o 
   3  11   5       29.22       15.85      4.67 o 
   4  11   5       57.45       59.41      7.77 o 
   5  11   5       39.49       37.36      6.21 o 
   6  11   5       31.74       22.41      8.01 o 
   7  11   5       25.23       24.76      4.85 o 
  -8  12   5        0.00        9.20      3.11 o 
  -7  12   5        2.89       10.21      3.37 o 
  -6  12   5       78.97       67.32      8.92 o 
  -5  12   5        5.25        4.92      2.89 o 
  -4  12   5       16.78       15.34      3.33 o 
  -3  12   5      345.31      390.70     13.73 o 
  -2  12   5        0.38        4.92      3.24 o 
  -1  12   5      111.60       90.83      9.81 o 
   0  12   5      159.16      133.56     15.37 o 
   1  12   5        6.39        9.94      2.88 o 
   2  12   5       78.74       72.28     10.05 o 
   3  12   5      753.01      740.77     16.39 o 
   4  12   5       50.97       57.71      7.68 o 
   5  12   5       97.01       79.20     10.89 o 
   6  12   5        1.00        8.65      3.84 o 
  -7  13   5        0.12        3.77      4.56 o 
  -6  13   5        7.80        7.96      4.63 o 
  -5  13   5       13.19       18.66      3.57 o 
  -4  13   5        0.02        7.15      2.23 o 
  -3  13   5       40.97       35.38      6.35 o 
  -2  13   5       44.87       37.18      5.59 o 
  -1  13   5      256.19      257.37     16.99 o 
   0  13   5       72.46       75.04     10.45 o 
   1  13   5        3.49        7.25      4.16 o 
   2  13   5       22.97       15.20      4.93 o 
   3  13   5       63.60       61.15      8.48 o 
   4  13   5       17.61       14.04      3.76 o 
   5  13   5        1.70       12.05      4.86 o 
  -6  14   5       61.00       60.08     14.36 o 
  -5  14   5        0.80        8.93      3.88 o 
  -4  14   5       11.04       10.21      3.55 o 
  -3  14   5       29.05       37.83      5.87 o 
  -2  14   5       24.88       25.90      5.54 o 
  -1  14   5       13.40        8.94      3.43 o 
   0  14   5       39.06       38.33      6.09 o 
   1  14   5       81.74       68.10      9.33 o 
   2  14   5       20.95       12.31      4.46 o 
   3  14   5       47.38       65.23     12.21 o 
   4  14   5       20.73       12.18      4.97 o 
  -4  15   5       87.93      107.35     19.09 o 
  -3  15   5       73.56       74.10      9.85 o 
  -2  15   5       25.50       31.51      4.53 o 
  -1  15   5       10.20       12.36      4.68 o 
   0  15   5      109.88      121.59     14.27 o 
   1  15   5        6.17        7.67      4.07 o 
   2  15   5       51.01       48.16      8.87 o 
 -12   0   6        0.10       16.81      5.41 o 
 -11   0   6       17.23       17.82      5.21 o 
 -10   0   6       39.58       34.45     12.29 o 
  -9   0   6       57.16       60.28     11.79 o 
  -8   0   6        1.44        7.28      3.96 o 
  -7   0   6        7.95       17.08      9.40 o 
  -6   0   6       31.38       31.29      7.26 o 
  -5   0   6       37.98       36.41      4.41 o 
  -4   0   6       18.32       10.03      2.73 o 
  -3   0   6      863.55      932.72     13.49 o 
  -2   0   6      328.11      310.06      7.77 o 
  -1   0   6      428.80      463.97      8.00 o 
   0   0   6     4647.20     4781.41     43.93 o 
   1   0   6      711.45      677.34      9.80 o 
   2   0   6      426.36      482.44      7.18 o 
   3   0   6      257.38      268.04     14.53 o 
   4   0   6     1315.44     1288.64     18.59 o 
   5   0   6     1059.80     1108.99     21.78 o 
   6   0   6      186.61      166.57     22.16 o 
   7   0   6       14.28       11.51      3.56 o 
   8   0   6        9.31       12.38      5.82 o 
   9   0   6       24.91       39.35     10.09 o 
  10   0   6        0.44       16.91     12.34 o 
 -12   1   6        0.16        6.97      5.10 o 
 -11   1   6        6.64       12.13      4.71 o 
 -10   1   6       18.64       25.73      6.56 o 
  -9   1   6       18.12       16.16      4.71 o 
  -8   1   6        0.00        5.40      4.65 o 
  -7   1   6       10.96       11.82      2.95 o 
  -6   1   6        0.74        2.48      1.50 o 
  -5   1   6       88.45       87.23      5.95 o 
  -4   1   6      500.00      531.97      7.66 o 
  -3   1   6      781.19      776.09     14.43 o 
  -2   1   6       11.09        6.07      1.95 o 
  -1   1   6     1805.94     1835.10     22.04 o 
   0   1   6       16.95       19.20      2.64 o 
   1   1   6      730.27      802.69      7.54 o 
   2   1   6      102.32       90.63      4.81 o 
   3   1   6       38.37       33.65      3.53 o 
   4   1   6      632.55      623.12     12.97 o 
   5   1   6       62.16       55.53      4.11 o 
   6   1   6        8.12        9.74      4.35 o 
   7   1   6        1.54        5.60      4.95 o 
   8   1   6        9.12        8.77      3.11 o 
   9   1   6       37.32       35.99      7.36 o 
  10   1   6        6.55        8.19      4.89 o 
 -12   2   6       17.13       15.94      4.65 o 
 -11   2   6       37.36       50.52      9.54 o 
 -10   2   6        0.04        7.85      3.79 o 
  -9   2   6      230.90      213.33     18.51 o 
  -8   2   6        8.33        7.36      3.12 o 
  -7   2   6       83.40       79.98      6.89 o 
  -6   2   6       41.36       50.61      6.85 o 
  -5   2   6      167.12      162.00      3.43 o 
  -4   2   6      374.13      390.25      6.71 o 
  -3   2   6      187.47      173.33      5.95 o 
  -2   2   6      446.64      423.10      6.18 o 
  -1   2   6      389.44      415.99      5.29 o 
   0   2   6      156.79      191.47      5.01 o 
   1   2   6      364.10      370.50      5.98 o 
   2   2   6      111.15      109.79      7.41 o 
   3   2   6        1.37        2.83      1.58 o 
   4   2   6       30.49       34.81      5.30 o 
   5   2   6       57.62       53.05      4.89 o 
   6   2   6       93.17       95.91      8.43 o 
   7   2   6     1660.62     1770.06     32.21 o 
   8   2   6       86.96       93.70     15.25 o 
   9   2   6       62.14       51.34     10.97 o 
  10   2   6      129.67      111.42     22.66 o 
 -12   3   6        2.50       11.77      5.53 o 
 -11   3   6       33.12       28.08      7.72 o 
 -10   3   6        8.52       11.70      3.20 o 
  -9   3   6      361.70      355.79     23.26 o 
  -8   3   6      117.27      113.76     12.37 o 
  -7   3   6      173.48      171.31     11.85 o 
  -6   3   6        0.83        6.13      2.55 o 
  -5   3   6      244.21      272.60      6.35 o 
  -4   3   6      222.20      218.69      6.46 o 
  -3   3   6      411.26      440.16      6.46 o 
  -2   3   6      641.80      676.45     11.52 o 
  -1   3   6        7.17        5.23      1.49 o 
   0   3   6       35.07       28.99      3.05 o 
   1   3   6      878.41      911.35      9.42 o 
   2   3   6      220.02      243.35      6.87 o 
   3   3   6        2.08        7.33      2.27 o 
   4   3   6      253.16      257.21      6.14 o 
   5   3   6       18.63       14.35      2.28 o 
   6   3   6       55.27       50.03      5.85 o 
   7   3   6      215.15      220.10     12.63 o 
   8   3   6       34.54       32.93      8.76 o 
   9   3   6      100.02      101.71     15.24 o 
  10   3   6        0.96       12.60      3.55 o 
 -12   4   6      641.52      660.01     28.52 o 
 -11   4   6       10.81       14.33      5.14 o 
 -10   4   6      129.15      132.06     14.78 o 
  -9   4   6       20.35       18.23      3.56 o 
  -8   4   6      300.52      300.44     15.36 o 
  -7   4   6      359.19      363.94     15.60 o 
  -6   4   6      107.93      101.65      9.38 o 
  -5   4   6      180.11      172.88      7.49 o 
  -4   4   6        2.71        8.50      2.31 o 
  -3   4   6      285.43      254.87      7.70 o 
  -2   4   6       11.88       15.07      2.57 o 
  -1   4   6       17.55       16.67      2.72 o 
   0   4   6        3.40        5.16      1.75 o 
   1   4   6      211.79      230.52      6.24 o 
   2   4   6        9.97        7.87      1.25 o 
   3   4   6        7.20       14.06      2.45 o 
   4   4   6      337.90      351.70      7.18 o 
   5   4   6       68.92       78.29      9.38 o 
   6   4   6     1315.40     1310.81     25.17 o 
   7   4   6       21.01       19.08      4.69 o 
   8   4   6      178.49      170.01     19.38 o 
   9   4   6        3.50       19.10      6.52 o 
  10   4   6      265.59      208.58     36.73 o 
 -12   5   6        5.05        6.80      5.80 o 
 -11   5   6       20.14       13.11      4.87 o 
 -10   5   6        4.23       11.71      4.22 o 
  -9   5   6       54.67       53.05      7.83 o 
  -8   5   6        8.05        9.96      3.82 o 
  -7   5   6        9.71        2.49      3.22 o 
  -6   5   6        3.10        2.86      2.40 o 
  -5   5   6      148.00      140.00      6.95 o 
  -4   5   6      204.02      206.26      7.33 o 
  -3   5   6       82.53       80.72      6.96 o 
  -2   5   6     1379.85     1391.17     19.10 o 
  -1   5   6      113.61      115.87     11.62 o 
   0   5   6      115.65      124.03      8.93 o 
   1   5   6       24.33       29.62      3.49 o 
   2   5   6       91.61       92.14      5.73 o 
   3   5   6       15.10       10.19      2.07 o 
   4   5   6       83.57       69.15      6.69 o 
   5   5   6      666.70      655.59     13.28 o 
   6   5   6      114.37      101.84     10.02 o 
   7   5   6       12.91       12.86      4.81 o 
   8   5   6       35.73       27.62      6.64 o 
   9   5   6       18.92       14.62      6.54 o 
 -11   6   6        2.45        9.68      4.74 o 
 -10   6   6       15.85       12.07      4.12 o 
  -9   6   6       20.99       20.66      3.67 o 
  -8   6   6        2.15        2.53      4.55 o 
  -7   6   6        3.46        6.29      3.99 o 
  -6   6   6       62.43       50.43      7.35 o 
  -5   6   6      124.52      130.45     10.93 o 
  -4   6   6      154.25      166.72      6.26 o 
  -3   6   6       50.72       50.19      4.74 o 
  -2   6   6        1.69        5.19      1.94 o 
  -1   6   6        1.85        7.00      2.19 o 
   0   6   6       38.60       43.73      4.48 o 
   1   6   6       22.57       18.19      3.99 o 
   2   6   6       66.38       54.29      5.56 o 
   3   6   6      127.31      125.08      4.95 o 
   4   6   6        2.10        4.30      1.74 o 
   5   6   6      174.47      183.34     10.03 o 
   6   6   6       15.00       13.21      3.43 o 
   7   6   6       78.86       74.65     12.27 o 
   8   6   6        1.79       15.06      5.18 o 
   9   6   6       16.28       17.76      6.77 o 
 -11   7   6       56.12       66.47     13.41 o 
 -10   7   6       20.76       17.54      5.45 o 
  -9   7   6        7.34       11.82      3.07 o 
  -8   7   6        0.27       10.61      3.14 o 
  -7   7   6        1.27        4.81      1.96 o 
  -6   7   6       14.48       14.74      3.15 o 
  -5   7   6       15.35       18.74      3.88 o 
  -4   7   6       44.17       48.16      6.44 o 
  -3   7   6       51.42       51.11      7.46 o 
  -2   7   6       42.34       49.68      4.75 o 
  -1   7   6        1.50        4.56      2.63 o 
   0   7   6       13.93       13.33      3.74 o 
   1   7   6      219.16      209.03      8.64 o 
   2   7   6      384.80      362.22     10.23 o 
   3   7   6       67.61       82.31      7.32 o 
   4   7   6      805.38      764.47     15.17 o 
   5   7   6      427.48      427.44     20.30 o 
   6   7   6      323.13      331.68     11.74 o 
   7   7   6      390.70      402.81     17.57 o 
   8   7   6       26.80       21.60      7.20 o 
   9   7   6        9.40        9.51      6.26 o 
 -11   8   6       39.28       22.43      9.19 o 
 -10   8   6       27.27       27.63      9.22 o 
  -9   8   6        9.88       12.24      3.20 o 
  -8   8   6       30.49       21.50      4.50 o 
  -7   8   6       68.78       68.80      8.83 o 
  -6   8   6      308.70      292.11     10.52 o 
  -5   8   6      518.30      516.67     14.04 o 
  -4   8   6      938.20      977.28     16.25 o 
  -3   8   6       52.35       57.62      6.08 o 
  -2   8   6      267.98      260.06     10.36 o 
  -1   8   6       15.58       19.72      3.96 o 
   0   8   6       30.59       25.97      4.91 o 
   1   8   6       81.91       84.17      8.67 o 
   2   8   6        0.03        6.88      2.26 o 
   3   8   6      122.64      177.54     22.19 o 
   4   8   6        4.07       10.45      2.87 o 
   5   8   6        2.04       10.54      3.45 o 
   6   8   6      226.72      219.14     13.84 o 
   7   8   6      265.82      292.89     20.12 o 
   8   8   6       23.81       11.73      6.33 o 
 -10   9   6       26.02       29.78      8.46 o 
  -9   9   6        2.04        8.92      3.03 o 
  -8   9   6       44.62       34.90      5.81 o 
  -7   9   6       50.88       45.99      7.39 o 
  -6   9   6       44.40       54.63      7.13 o 
  -5   9   6      176.32      190.29      9.10 o 
  -4   9   6       36.90       35.22      4.49 o 
  -3   9   6       52.27       51.89      6.04 o 
  -2   9   6      197.14      211.02     12.51 o 
  -1   9   6      425.00      408.07     13.89 o 
   0   9   6       90.75       76.66      9.09 o 
   1   9   6        9.87       12.18      3.15 o 
   2   9   6      254.05      216.91      8.39 o 
   3   9   6      125.43      110.36      8.63 o 
   4   9   6        1.11        9.13      3.19 o 
   5   9   6        8.78       14.69      4.88 o 
   6   9   6        5.30       12.63      2.75 o 
   7   9   6        3.78       12.21      5.75 o 
   8   9   6       18.23       12.59      7.61 o 
 -10  10   6       19.45       24.98      5.78 o 
  -9  10   6      211.29      212.06     18.50 o 
  -8  10   6       11.71       15.17      4.46 o 
  -7  10   6       24.27       21.98      4.50 o 
  -6  10   6       30.10       21.30      3.73 o 
  -5  10   6       70.24       71.35      9.58 o 
  -4  10   6       16.21       16.14      5.04 o 
  -3  10   6        0.08        5.90      2.86 o 
  -2  10   6     2088.74     2166.85     44.00 o 
  -1  10   6      352.89      349.71     11.31 o 
   0  10   6     1409.11     1480.73     25.89 o 
   1  10   6      156.07      137.00     13.65 o 
   2  10   6      108.53      106.20     10.80 o 
   3  10   6       49.97       42.57      7.35 o 
   4  10   6        0.12        3.34      3.35 o 
   5  10   6       17.03       13.85      5.69 o 
   6  10   6       28.82       26.76      5.39 o 
   7  10   6       84.86       68.78     12.29 o 
  -9  11   6        3.46        8.51      5.74 o 
  -8  11   6       36.70       36.31      7.17 o 
  -7  11   6       12.72       14.14      4.42 o 
  -6  11   6        7.11       11.87      3.38 o 
  -5  11   6        1.73       16.96      4.14 o 
  -4  11   6      282.19      272.06     12.95 o 
  -3  11   6      415.56      435.29     17.90 o 
  -2  11   6      472.94      457.56     13.52 o 
  -1  11   6       14.23       11.23      2.87 o 
   0  11   6       86.49       73.31      8.00 o 
   1  11   6     1236.97     1236.25     24.09 o 
   2  11   6      369.68      373.66     12.71 o 
   3  11   6       33.22       31.49      5.40 o 
   4  11   6       16.19       30.90      7.81 o 
   5  11   6        0.06        5.67      4.87 o 
   6  11   6        1.91       13.17      5.11 o 
  -8  12   6        4.00       11.30      4.90 o 
  -7  12   6        1.93       19.45      5.98 o 
  -6  12   6       47.18       29.41      5.69 o 
  -5  12   6      121.75      120.97     15.16 o 
  -4  12   6      125.81      113.67     14.15 o 
  -3  12   6      348.52      354.90     15.80 o 
  -2  12   6      281.36      309.22     13.44 o 
  -1  12   6       65.84       51.49      7.76 o 
   0  12   6      104.98       93.32     11.96 o 
   1  12   6        3.46        5.15      2.89 o 
   2  12   6       65.98       57.86      9.51 o 
   3  12   6       36.38       41.00      7.06 o 
   4  12   6       50.43       60.84     12.89 o 
   5  12   6        4.14       15.22      5.35 o 
   6  12   6       18.86       18.56      5.28 o 
  -7  13   6        4.32       12.35      5.67 o 
  -6  13   6        4.55       14.63      6.26 o 
  -5  13   6        0.07        8.41      3.71 o 
  -4  13   6       17.18       20.66      3.40 o 
  -3  13   6       83.32       74.16      8.70 o 
  -2  13   6       39.54       34.55      5.36 o 
  -1  13   6       11.50       11.67      3.57 o 
   0  13   6      313.38      351.87     12.27 o 
   1  13   6       17.39       20.06      4.60 o 
   2  13   6       14.27       12.98      5.43 o 
   3  13   6        0.03        7.39      4.05 o 
   4  13   6        0.22        8.12      4.38 o 
  -5  14   6       23.48       21.98      4.41 o 
  -4  14   6        0.03        5.59      2.75 o 
  -3  14   6        2.38       14.84      4.28 o 
  -2  14   6        2.65       11.95      3.18 o 
  -1  14   6      130.94      133.43     17.52 o 
   0  14   6        4.36        9.72      3.95 o 
   1  14   6        2.25       12.47      5.12 o 
   2  14   6        5.62       10.78      3.58 o 
   3  14   6       29.40       34.41      6.95 o 
  -3  15   6       16.04       17.13      4.02 o 
  -2  15   6       38.86       46.40      6.13 o 
  -1  15   6       20.97       19.52      6.17 o 
   0  15   6        8.39       16.94      4.19 o 
   1  15   6        0.13        9.60      4.27 o 
 -12   1   7        1.17        4.25      3.98 o 
 -11   1   7       10.80       15.18      5.05 o 
 -10   1   7        6.15       11.53      4.70 o 
  -9   1   7       10.42       19.58      5.81 o 
  -8   1   7        0.06        9.22      3.66 o 
  -7   1   7       13.65       12.43      3.62 o 
  -6   1   7       35.47       42.54      5.34 o 
  -5   1   7      173.05      190.54      7.45 o 
  -4   1   7      261.56      276.00      6.36 o 
  -3   1   7      812.92      818.12     10.39 o 
  -2   1   7      232.67      246.41     10.33 o 
  -1   1   7      407.32      385.62      6.66 o 
   0   1   7       68.00       73.34      4.95 o 
   1   1   7      155.32      131.31      3.60 o 
   2   1   7        1.03        3.98      2.23 o 
   3   1   7        2.78        5.02      1.68 o 
   4   1   7     1352.46     1314.68     15.12 o 
   5   1   7       22.21       19.15      4.96 o 
   6   1   7       36.54       27.01      5.13 o 
   7   1   7      165.73      165.87     11.40 o 
   8   1   7       54.23       40.77      6.74 o 
   9   1   7      171.19      150.00     26.27 o 
 -12   2   7       19.39       13.86      6.78 o 
 -11   2   7       20.40       13.29      7.05 o 
 -10   2   7       13.02       16.02      5.13 o 
  -9   2   7       20.81       25.94      4.83 o 
  -8   2   7      255.01      259.32     14.36 o 
  -7   2   7       10.10       10.52      2.42 o 
  -6   2   7        5.68        5.41      1.60 o 
  -5   2   7      570.12      584.29      9.81 o 
  -4   2   7      159.35      157.99      5.57 o 
  -3   2   7      174.33      176.58      6.97 o 
  -2   2   7      616.20      676.75     15.32 o 
  -1   2   7      549.89      579.66     12.59 o 
   0   2   7        6.35        8.99      1.56 o 
   1   2   7      126.82      112.70      3.44 o 
   2   2   7       21.90       28.04      3.49 o 
   3   2   7      369.57      378.81      6.78 o 
   4   2   7      392.30      398.74      7.11 o 
   5   2   7      468.58      490.44     12.03 o 
   6   2   7        2.61        2.75      5.85 o 
   7   2   7       46.13       61.59      9.69 o 
   8   2   7       23.17       16.63      6.66 o 
   9   2   7        2.23       11.52      6.34 o 
 -12   3   7       31.18       26.69      8.35 o 
 -11   3   7       77.42       75.01     14.09 o 
 -10   3   7       92.47       94.24     10.03 o 
  -9   3   7      127.72      122.48     12.94 o 
  -8   3   7      289.59      307.84     11.69 o 
  -7   3   7       26.06       20.57      3.68 o 
  -6   3   7      134.44      121.59      7.86 o 
  -5   3   7      220.12      231.94      7.25 o 
  -4   3   7        0.03        5.64      2.45 o 
  -3   3   7       34.71       44.99      4.49 o 
  -2   3   7     1623.27     1703.96     27.24 o 
  -1   3   7        5.68        8.24      2.16 o 
   0   3   7       87.37       95.17      8.25 o 
   1   3   7      335.18      374.06      5.89 o 
   2   3   7       27.67       24.46      2.84 o 
   3   3   7      413.83      394.25      7.21 o 
   4   3   7       14.82       14.98      3.07 o 
   5   3   7        3.42        3.97      2.44 o 
   6   3   7      123.02      117.82     15.13 o 
   7   3   7      296.24      307.31      8.66 o 
   8   3   7        6.23        6.30      5.06 o 
   9   3   7        0.27        8.05      4.15 o 
 -12   4   7       91.14       65.51     11.78 o 
 -11   4   7       51.72       45.62      8.75 o 
 -10   4   7        0.23        4.55      4.75 o 
  -9   4   7       11.22       17.20      6.23 o 
  -8   4   7       11.17       15.71      3.64 o 
  -7   4   7       90.79       91.63     10.95 o 
  -6   4   7       43.52       48.47      7.69 o 
  -5   4   7        3.05        7.08      2.03 o 
  -4   4   7       16.21       12.73      2.53 o 
  -3   4   7     1093.62     1089.62     13.24 o 
  -2   4   7      315.28      338.80      9.99 o 
  -1   4   7      327.77      329.91      9.50 o 
   0   4   7      189.00      188.31      7.28 o 
   1   4   7        0.00        3.45      2.12 o 
   2   4   7       91.10      103.71      5.10 o 
   3   4   7        9.15       14.99      3.08 o 
   4   4   7       73.98       88.37      8.55 o 
   5   4   7      136.27      159.82      7.25 o 
   6   4   7      116.05      100.70     11.33 o 
   7   4   7       61.72       59.19     10.74 o 
   8   4   7        6.51        4.28      4.94 o 
   9   4   7       51.67       39.07     11.06 o 
 -11   5   7       14.01       16.20      4.50 o 
 -10   5   7       55.78       53.00      9.98 o 
  -9   5   7        4.27       11.86      5.26 o 
  -8   5   7        4.86        6.00      3.14 o 
  -7   5   7       66.91       87.77      8.63 o 
  -6   5   7       64.79       45.12      4.30 o 
  -5   5   7      207.92      188.57      8.59 o 
  -4   5   7       87.04       88.19      6.91 o 
  -3   5   7        0.85        5.34      2.63 o 
  -2   5   7       93.87      107.86     10.41 o 
  -1   5   7      136.39      141.15     13.84 o 
   0   5   7      571.92      553.29     10.04 o 
   1   5   7      788.74      749.62     15.10 o 
   2   5   7      229.57      226.24      5.49 o 
   3   5   7     2332.80     2282.98     46.78 o 
   4   5   7       33.83       34.36      4.94 o 
   5   5   7      163.23      160.73     10.84 o 
   6   5   7       62.44       69.46     11.66 o 
   7   5   7       45.49       35.60      7.73 o 
   8   5   7       53.85       37.71     12.52 o 
   9   5   7        4.52        6.54      4.77 o 
 -11   6   7        1.84        7.30      5.17 o 
 -10   6   7        0.14        3.60      4.08 o 
  -9   6   7        0.02        7.07      3.38 o 
  -8   6   7      111.25      110.24     13.66 o 
  -7   6   7       50.00       40.79      7.47 o 
  -6   6   7       26.42       31.30      5.18 o 
  -5   6   7      272.20      268.10     14.79 o 
  -4   6   7      122.91      128.90      9.69 o 
  -3   6   7        6.27        9.70      2.98 o 
  -2   6   7       22.28       26.09      3.71 o 
  -1   6   7      475.90      478.38      9.68 o 
   0   6   7      251.11      223.30      9.48 o 
   1   6   7      230.34      231.74      6.65 o 
   2   6   7     2702.54     2576.10     27.54 o 
   3   6   7      664.77      621.07     15.09 o 
   4   6   7      621.33      696.85     14.99 o 
   5   6   7       19.55       21.10      5.91 o 
   6   6   7       72.32       67.10      9.68 o 
   7   6   7      218.19      223.51     16.38 o 
   8   6   7        1.21       15.81      6.67 o 
 -11   7   7        0.95       13.79      6.12 o 
 -10   7   7       11.51       15.83      5.56 o 
  -9   7   7       80.27       63.40     10.18 o 
  -8   7   7       41.21       43.92      8.45 o 
  -7   7   7       58.09       70.38      8.43 o 
  -6   7   7       20.02       23.17      4.17 o 
  -5   7   7      157.32      178.89     13.41 o 
  -4   7   7        3.67        9.41      2.87 o 
  -3   7   7       62.45       60.45      5.65 o 
  -2   7   7      252.11      266.92     11.44 o 
  -1   7   7      284.94      287.78     11.34 o 
   0   7   7      108.87      112.73     11.07 o 
   1   7   7      149.43      163.13     10.52 o 
   2   7   7       40.18       28.55      4.69 o 
   3   7   7      331.37      330.72     10.50 o 
   4   7   7        0.06        5.67      4.49 o 
   5   7   7      116.22       86.99     12.77 o 
   6   7   7      136.77      124.16     13.92 o 
   7   7   7       36.00       32.05      6.39 o 
   8   7   7        3.72       13.83      6.67 o 
 -10   8   7       25.05       21.70      7.26 o 
  -9   8   7        0.50       11.89      3.92 o 
  -8   8   7      176.07      195.84     18.82 o 
  -7   8   7       73.80       87.23     12.10 o 
  -6   8   7       26.05       18.46      3.93 o 
  -5   8   7      206.20      200.15     12.11 o 
  -4   8   7      410.63      411.27      9.68 o 
  -3   8   7        0.22        4.55      5.10 o 
  -2   8   7       18.95       21.09      4.47 o 
  -1   8   7       52.80       53.61      6.92 o 
   0   8   7      121.74      134.56      8.48 o 
   1   8   7       17.32       14.11      4.14 o 
   2   8   7       80.69       75.73      7.48 o 
   3   8   7        0.19        4.42      2.15 o 
   4   8   7       65.76       81.46     10.11 o 
   5   8   7       52.48       35.63      7.29 o 
   6   8   7       15.58       21.76      6.57 o 
   7   8   7        5.65       13.03      4.26 o 
 -10   9   7       45.07       32.83     13.47 o 
  -9   9   7        0.03       10.56      4.02 o 
  -8   9   7       11.42       17.92      3.35 o 
  -7   9   7       23.94       12.80      3.80 o 
  -6   9   7        6.49        9.56      3.05 o 
  -5   9   7      741.30      771.33     15.98 o 
  -4   9   7       13.52       13.99      3.37 o 
  -3   9   7       15.06       10.60      3.17 o 
  -2   9   7      108.28      107.34      9.43 o 
  -1   9   7      244.02      265.16     10.53 o 
   0   9   7      397.80      410.98     10.70 o 
   1   9   7       12.68        7.86      3.44 o 
   2   9   7        2.70        4.44      3.78 o 
   3   9   7        8.63       10.63      4.77 o 
   4   9   7        5.77        9.07      6.38 o 
   5   9   7       83.37       97.36     12.00 o 
   6   9   7        9.17       19.16      6.95 o 
   7   9   7       94.89      139.30     31.19 o 
  -9  10   7        6.62       10.27      3.70 o 
  -8  10   7       35.92       28.22      5.73 o 
  -7  10   7        0.03       10.74      3.86 o 
  -6  10   7       68.79       60.29      7.15 o 
  -5  10   7        0.03       10.87      3.26 o 
  -4  10   7      238.11      267.38     15.04 o 
  -3  10   7      494.60      465.41     11.31 o 
  -2  10   7      328.24      298.62     11.43 o 
  -1  10   7      935.06      914.28     24.80 o 
   0  10   7      436.72      457.95     15.99 o 
   1  10   7       42.04       44.70      6.98 o 
   2  10   7       23.44       12.24      4.55 o 
   3  10   7        5.84        5.02      3.51 o 
   4  10   7       90.90       83.10     14.97 o 
   5  10   7       38.07       33.20      7.49 o 
   6  10   7       72.96       65.96     11.95 o 
  -8  11   7        0.01        6.85      4.20 o 
  -7  11   7      116.70       99.67     16.45 o 
  -6  11   7       79.94       79.10     11.83 o 
  -5  11   7        7.02       14.45      3.84 o 
  -4  11   7       12.02       10.28      3.69 o 
  -3  11   7      796.74      867.56     24.67 o 
  -2  11   7        6.85       14.21      3.31 o 
  -1  11   7       19.06       17.82      3.61 o 
   0  11   7      174.79      131.71     13.83 o 
   1  11   7       77.36       57.73      8.17 o 
   2  11   7        0.22        5.77      2.46 o 
   3  11   7       36.44       44.36      6.35 o 
   4  11   7        0.23        6.88      4.71 o 
   5  11   7        0.34        5.27      5.31 o 
  -7  12   7       14.13       11.11      5.90 o 
  -6  12   7       29.29       19.90      4.75 o 
  -5  12   7      369.14      390.34     23.26 o 
  -4  12   7       38.00       34.91      5.94 o 
  -3  12   7       51.32       42.26      7.30 o 
  -2  12   7      205.91      214.66     19.96 o 
  -1  12   7       43.43       27.59      5.14 o 
   0  12   7        6.85        9.01      3.66 o 
   1  12   7        1.76        6.24      2.54 o 
   2  12   7       22.18       16.00      4.84 o 
   3  12   7        2.58        9.70      3.43 o 
   4  12   7       53.70       69.87     12.53 o 
   5  12   7       92.80       85.40     19.90 o 
  -6  13   7      204.42      194.56     24.61 o 
  -5  13   7       63.67       60.15     10.16 o 
  -4  13   7      142.02      139.76     14.00 o 
  -3  13   7       69.55       53.57      7.10 o 
  -2  13   7       23.09       20.12      4.96 o 
  -1  13   7        0.54        5.21      3.95 o 
   0  13   7        4.99        9.94      4.64 o 
   1  13   7       69.67       75.73     12.84 o 
   2  13   7        0.33        6.77      3.14 o 
   3  13   7        5.38       11.59      5.22 o 
  -4  14   7       36.46       24.07      4.93 o 
  -3  14   7      185.65      216.91     11.95 o 
  -2  14   7        6.07       11.02      2.80 o 
  -1  14   7        3.17        9.62      2.93 o 
   0  14   7       34.12       25.20      6.86 o 
   1  14   7       14.50       13.71      3.48 o 
 -12   0   8        3.13       11.20      7.64 o 
 -11   0   8        0.00       21.19      8.85 o 
 -10   0   8        0.36        7.87      8.13 o 
  -9   0   8        0.01       15.52      7.32 o 
  -8   0   8      198.29      219.28     23.84 o 
  -7   0   8        0.03       10.09      6.21 o 
  -6   0   8        2.04        4.90      2.05 o 
  -5   0   8       22.29       21.26      5.23 o 
  -4   0   8        5.65       11.60      2.79 o 
  -3   0   8        5.89        4.98      2.91 o 
  -2   0   8      171.44      170.14      9.42 o 
  -1   0   8      284.10      298.15     10.61 o 
   0   0   8       62.38       67.49      9.15 o 
   1   0   8     4493.37     4375.03     38.98 o 
   2   0   8      118.82      123.72      6.28 o 
   3   0   8       27.06       18.84     13.75 o 
   4   0   8      496.42      465.06     30.14 o 
   5   0   8      364.22      359.97     34.09 o 
   6   0   8      796.22      746.16     28.92 o 
   7   0   8        4.78        7.23      5.21 o 
   8   0   8      217.42      250.48     46.69 o 
 -12   1   8        8.37       12.98      7.99 o 
 -11   1   8       45.49       33.98      6.60 o 
 -10   1   8       23.29       19.93      5.98 o 
  -9   1   8        2.60       13.15      3.82 o 
  -8   1   8       81.31       84.54     10.43 o 
  -7   1   8       87.12       87.83      9.61 o 
  -6   1   8       13.73       17.04      1.61 o 
  -5   1   8      200.49      206.39      7.25 o 
  -4   1   8      260.63      273.37      9.53 o 
  -3   1   8      268.93      290.94     10.60 o 
  -2   1   8       62.27       68.89      6.31 o 
  -1   1   8       52.91       50.60      6.54 o 
   0   1   8      352.39      322.86      5.63 o 
   1   1   8        2.24        5.00      1.54 o 
   2   1   8     1576.22     1581.32     12.29 o 
   3   1   8      124.85      124.22     10.39 o 
   4   1   8     1039.91     1064.53     20.09 o 
   5   1   8       47.32       60.81      9.95 o 
   6   1   8        3.96        7.47      4.74 o 
   7   1   8       73.61       58.47      9.49 o 
   8   1   8        0.00       11.19      3.74 o 
 -12   2   8        0.01       16.35      5.80 o 
 -11   2   8       11.67       12.50      6.78 o 
 -10   2   8       14.29       16.44      6.40 o 
  -9   2   8        1.59        6.86      4.20 o 
  -8   2   8       37.91       27.98      6.90 o 
  -7   2   8      111.70      118.67     12.29 o 
  -6   2   8      333.60      343.43      5.54 o 
  -5   2   8      574.06      615.93      8.82 o 
  -4   2   8      432.43      464.15      9.38 o 
  -3   2   8        0.05        6.76      2.14 o 
  -2   2   8      182.17      191.41      8.08 o 
  -1   2   8       15.53       16.60      3.68 o 
   0   2   8      117.12      128.91      8.39 o 
   1   2   8      154.29      154.39      5.59 o 
   2   2   8        4.16        4.35      1.05 o 
   3   2   8      100.75       99.59      6.66 o 
   4   2   8      535.07      482.65     13.47 o 
   5   2   8        8.21        9.42      3.41 o 
   6   2   8       27.70       28.09      6.12 o 
   7   2   8        2.54        8.66      3.92 o 
   8   2   8       46.36       39.75     10.16 o 
 -12   3   8       42.63       36.91      8.11 o 
 -11   3   8        0.58        9.65      3.38 o 
 -10   3   8        6.50       12.03      4.27 o 
  -9   3   8        0.20       11.24      5.96 o 
  -8   3   8        2.84       10.18      7.49 o 
  -7   3   8       72.20       67.55     10.49 o 
  -6   3   8       10.68       13.27      4.31 o 
  -5   3   8       38.64       34.04      3.38 o 
  -4   3   8       91.61       91.36      7.72 o 
  -3   3   8        5.65        4.33      1.66 o 
  -2   3   8       17.32       13.76      2.62 o 
  -1   3   8      299.65      281.81      8.54 o 
   0   3   8      120.49      132.37      7.10 o 
   1   3   8        4.17        5.11      1.44 o 
   2   3   8       24.82       21.22      2.98 o 
   3   3   8       42.67       44.14      5.52 o 
   4   3   8      294.44      276.90      8.70 o 
   5   3   8      115.22      100.91     16.46 o 
   6   3   8      219.49      216.78     13.05 o 
   7   3   8      335.43      372.27     15.93 o 
   8   3   8        9.75       16.03      6.88 o 
 -11   4   8      115.02      114.98     15.49 o 
 -10   4   8       17.33       22.27      4.95 o 
  -9   4   8        3.80        9.30      3.67 o 
  -8   4   8        0.21       11.56      4.90 o 
  -7   4   8       13.15       33.31      5.94 o 
  -6   4   8       16.78       17.77      3.82 o 
  -5   4   8      174.63      178.40     14.76 o 
  -4   4   8        5.95        7.98      2.49 o 
  -3   4   8       91.27      106.95     10.50 o 
  -2   4   8      570.07      591.54     10.29 o 
  -1   4   8      240.69      245.01      8.38 o 
   0   4   8      783.10      775.29     11.41 o 
   1   4   8       93.43       90.76      7.47 o 
   2   4   8       33.35       26.69      2.64 o 
   3   4   8        0.16       10.24      2.73 o 
   4   4   8       29.13       20.51      6.37 o 
   5   4   8      141.74      150.49     18.68 o 
   6   4   8        6.33        5.25      2.85 o 
   7   4   8      147.78      138.18     22.58 o 
   8   4   8        1.17       11.74      4.16 o 
 -11   5   8       18.65       17.01      6.67 o 
 -10   5   8        1.23        2.20      4.83 o 
  -9   5   8        7.99       11.58      6.13 o 
  -8   5   8        4.65       10.18      3.83 o 
  -7   5   8       37.56       35.53      6.81 o 
  -6   5   8      237.75      236.66     11.52 o 
  -5   5   8       62.11       67.58      6.54 o 
  -4   5   8       38.39       33.15      4.36 o 
  -3   5   8        0.38        4.91      3.39 o 
  -2   5   8      202.93      218.95      8.54 o 
  -1   5   8      236.33      225.06     12.08 o 
   0   5   8      288.84      263.74      9.73 o 
   1   5   8      185.59      168.99     10.69 o 
   2   5   8       52.42       44.20      5.37 o 
   3   5   8      166.03      151.86     12.35 o 
   4   5   8      251.97      257.52     10.61 o 
   5   5   8      214.19      188.09     17.06 o 
   6   5   8      109.10      100.81     17.23 o 
   7   5   8       25.19       22.34      6.84 o 
   8   5   8        5.09       11.15      5.06 o 
 -11   6   8        7.62       21.85      5.97 o 
 -10   6   8        5.57       18.22      4.56 o 
  -9   6   8        0.06       11.17      4.30 o 
  -8   6   8        8.94       17.50      6.50 o 
  -7   6   8       15.66        9.48      4.31 o 
  -6   6   8       49.71       41.04      5.67 o 
  -5   6   8      267.54      302.47      9.82 o 
  -4   6   8        0.43       10.55      2.99 o 
  -3   6   8        6.92        7.68      3.40 o 
  -2   6   8      261.67      247.41     10.33 o 
  -1   6   8      101.91       87.11      6.93 o 
   0   6   8      445.03      455.94     20.63 o 
   1   6   8      647.48      596.25     10.50 o 
   2   6   8        9.27        8.48      2.75 o 
   3   6   8      291.48      284.91     12.74 o 
   4   6   8      212.85      162.40     15.29 o 
   5   6   8       52.63       44.21      7.62 o 
   6   6   8        1.30        3.84      3.49 o 
   7   6   8        1.14        5.57      6.46 o 
 -10   7   8       14.63       21.02      6.20 o 
  -9   7   8       29.77       37.80      7.65 o 
  -8   7   8      271.10      289.41     17.92 o 
  -7   7   8      259.92      255.34     13.47 o 
  -6   7   8        3.44        6.33      3.16 o 
  -5   7   8        0.84        6.41      2.99 o 
  -4   7   8       76.38       77.55      7.46 o 
  -3   7   8       58.58       66.40      7.27 o 
  -2   7   8        0.01        4.54      3.42 o 
  -1   7   8      269.22      285.82     10.37 o 
   0   7   8        0.49        4.98      2.69 o 
   1   7   8      305.78      292.90      9.32 o 
   2   7   8        0.16        9.12      2.95 o 
   3   7   8       10.07       17.23      4.77 o 
   4   7   8      542.72      549.90     19.35 o 
   5   7   8        3.60        8.96      5.71 o 
   6   7   8       93.96       83.34     10.27 o 
   7   7   8       20.25       28.66      6.60 o 
 -10   8   8        0.84        7.68      4.35 o 
  -9   8   8       10.86       11.57      3.03 o 
  -8   8   8      116.06      147.06     13.59 o 
  -7   8   8        8.05        7.46      3.43 o 
  -6   8   8        4.90        8.60      3.59 o 
  -5   8   8       65.44       71.22      9.14 o 
  -4   8   8      707.48      745.92     17.93 o 
  -3   8   8      301.76      324.19     15.08 o 
  -2   8   8      212.35      210.70     10.45 o 
  -1   8   8        2.58       10.44      3.80 o 
   0   8   8      123.07      125.12      8.81 o 
   1   8   8      455.39      407.50     10.48 o 
   2   8   8      144.71      159.72      9.31 o 
   3   8   8        0.02        5.85      4.41 o 
   4   8   8      308.64      380.65     21.44 o 
   5   8   8       61.24       45.77      9.55 o 
   6   8   8        0.04       16.42      5.62 o 
   7   8   8        5.06        8.40      4.92 o 
  -9   9   8       41.75       26.52      7.61 o 
  -8   9   8       19.68       17.32      5.64 o 
  -7   9   8      120.16      107.73     17.68 o 
  -6   9   8       89.00       88.96     10.62 o 
  -5   9   8      601.32      567.82     18.51 o 
  -4   9   8      513.13      508.80     10.69 o 
  -3   9   8       57.08       60.75      7.63 o 
  -2   9   8        0.39        6.12      2.75 o 
  -1   9   8       11.97       15.24      4.36 o 
   0   9   8        2.56        4.88      3.64 o 
   1   9   8       63.99       59.18      8.29 o 
   2   9   8       66.07       66.82      8.05 o 
   3   9   8      157.46      148.59     14.62 o 
   4   9   8      156.44      166.23     14.28 o 
   5   9   8       11.74       11.54      4.48 o 
   6   9   8        0.01       11.45      4.42 o 
  -9  10   8       45.19       23.66      6.57 o 
  -8  10   8        4.93        9.60      3.31 o 
  -7  10   8       41.85       23.26      5.46 o 
  -6  10   8        1.46        5.83      5.95 o 
  -5  10   8       15.03       19.09      4.83 o 
  -4  10   8        0.76        7.79      4.30 o 
  -3  10   8      286.93      275.49     11.08 o 
  -2  10   8       45.65       45.42      5.65 o 
  -1  10   8       35.75       39.34      5.58 o 
   0  10   8       30.70       32.69      6.02 o 
   1  10   8        7.88       15.71      4.33 o 
   2  10   8        4.76        8.50      3.91 o 
   3  10   8        7.71        8.35      2.83 o 
   4  10   8        0.63        8.87      4.85 o 
   5  10   8        6.27       14.29      6.27 o 
  -8  11   8        0.03       10.92      4.04 o 
  -7  11   8        1.39        9.72      3.75 o 
  -6  11   8       64.04       63.10     10.82 o 
  -5  11   8       56.14       50.81      7.54 o 
  -4  11   8       39.82       30.82      6.50 o 
  -3  11   8      392.16      423.41     12.41 o 
  -2  11   8       35.01       31.96      5.51 o 
  -1  11   8       12.21       11.34      3.83 o 
   0  11   8       18.14       13.13      4.00 o 
   1  11   8       29.81       31.03      4.75 o 
   2  11   8       42.77       42.56      8.49 o 
   3  11   8       18.17       15.21      5.52 o 
   4  11   8        9.57       26.23      7.71 o 
  -7  12   8       99.77       66.50     13.12 o 
  -6  12   8      184.02      148.81     24.61 o 
  -5  12   8        8.59       13.65      4.19 o 
  -4  12   8        2.77        2.41      2.60 o 
  -3  12   8       80.72       81.89     10.49 o 
  -2  12   8      341.79      352.67     17.72 o 
  -1  12   8       23.95       23.63      4.11 o 
   0  12   8       20.98       17.95      4.29 o 
   1  12   8       13.57       12.66      3.94 o 
   2  12   8       62.54       56.78      7.24 o 
   3  12   8       27.27       29.60      8.01 o 
  -5  13   8       95.06       70.53     11.26 o 
  -4  13   8        2.41       11.09      4.12 o 
  -3  13   8       26.35       20.99      4.45 o 
  -2  13   8        0.12        4.17      3.02 o 
  -1  13   8       41.52       29.95      7.39 o 
   0  13   8        9.58       16.79      4.17 o 
   1  13   8        0.93        8.92      5.05 o 
   2  13   8        0.59        6.40      3.71 o 
 -11   1   9        6.33       11.04      4.11 o 
 -10   1   9        0.72        9.95      4.86 o 
  -9   1   9       11.09       15.18      4.73 o 
  -8   1   9      135.54      146.48     13.12 o 
  -7   1   9        5.44        9.87      4.50 o 
  -6   1   9       16.40       21.99      5.00 o 
  -5   1   9       35.32       38.60      7.23 o 
  -4   1   9      249.39      245.34     11.19 o 
  -3   1   9       35.94       49.15      5.44 o 
  -2   1   9       46.10       40.42      4.64 o 
  -1   1   9      158.46      191.78     11.43 o 
   0   1   9      127.15      117.68      7.47 o 
   1   1   9      283.29      262.14      8.40 o 
   2   1   9       18.07       16.22      2.77 o 
   3   1   9      352.76      334.31     11.38 o 
   4   1   9      100.61      109.43     16.60 o 
   5   1   9      436.03      475.81     12.88 o 
   6   1   9       18.02       14.29      4.91 o 
   7   1   9        3.90        5.96      3.77 o 
   8   1   9        3.34       11.66      6.09 o 
 -11   2   9       13.71        6.47      6.44 o 
 -10   2   9        7.68       16.70      6.05 o 
  -9   2   9       48.95       54.51     10.26 o 
  -8   2   9        4.22        7.36      6.03 o 
  -7   2   9       34.14       29.31      5.63 o 
  -6   2   9      143.69      129.64      8.84 o 
  -5   2   9       50.42       44.66      4.69 o 
  -4   2   9      119.78      125.39      8.19 o 
  -3   2   9      211.33      214.74      9.77 o 
  -2   2   9       54.63       55.39      5.74 o 
  -1   2   9       45.75       46.22      5.74 o 
   0   2   9      338.80      340.66      9.79 o 
   1   2   9       16.88       16.32      4.97 o 
   2   2   9      217.31      212.80      7.13 o 
   3   2   9      141.30      126.60     15.18 o 
   4   2   9      564.10      579.13     12.56 o 
   5   2   9       13.75       11.78      4.44 o 
   6   2   9       82.34       82.85     12.69 o 
   7   2   9        9.54       17.41      6.76 o 
 -11   3   9       28.67       19.06      4.89 o 
 -10   3   9       84.00       77.89      8.98 o 
  -9   3   9       35.75       38.08      6.94 o 
  -8   3   9       18.13       25.92      8.91 o 
  -7   3   9      103.85      104.25      9.62 o 
  -6   3   9      229.88      253.20      8.80 o 
  -5   3   9       90.07       82.22      6.96 o 
  -4   3   9      125.75      119.56     10.31 o 
  -3   3   9      353.11      361.06     17.44 o 
  -2   3   9        1.51        7.38      2.29 o 
  -1   3   9        0.00        0.57      2.77 o 
   0   3   9       34.33       37.57      4.43 o 
   1   3   9       80.39       83.77      6.54 o 
   2   3   9      495.95      492.48     19.98 o 
   3   3   9        4.31        7.20      3.61 o 
   4   3   9       53.89       45.24      8.26 o 
   5   3   9       20.95       21.21      7.03 o 
   6   3   9       40.59       46.48      8.46 o 
   7   3   9       13.22       25.97     10.31 o 
 -11   4   9       12.67       14.85      5.54 o 
 -10   4   9       29.38       23.57      6.91 o 
  -9   4   9        1.39        7.32      4.44 o 
  -8   4   9       40.70       47.56      7.74 o 
  -7   4   9       29.80       24.39      5.32 o 
  -6   4   9       14.15       16.41      3.68 o 
  -5   4   9        9.86        9.73      2.53 o 
  -4   4   9       41.00       43.69      6.56 o 
  -3   4   9      137.01      147.11      8.79 o 
  -2   4   9      215.37      202.74      8.73 o 
  -1   4   9        1.14        8.33      2.31 o 
   0   4   9      145.36      166.56      9.09 o 
   1   4   9      537.66      532.77     11.07 o 
   2   4   9       17.40       24.33      3.94 o 
   3   4   9      565.12      544.13     11.61 o 
   4   4   9        8.77        8.69      3.96 o 
   5   4   9       10.67        9.78      4.49 o 
   6   4   9        0.33        6.08      4.06 o 
   7   4   9       42.66       39.39      9.27 o 
 -11   5   9        6.25       11.48      5.24 o 
 -10   5   9        5.72       30.98      7.47 o 
  -9   5   9       36.87       26.92      7.09 o 
  -8   5   9       15.73       15.68      5.61 o 
  -7   5   9        7.40        7.18      3.87 o 
  -6   5   9       35.23       35.94      6.04 o 
  -5   5   9      250.62      277.67     10.42 o 
  -4   5   9      172.45      175.81      9.04 o 
  -3   5   9       17.39       19.91      3.40 o 
  -2   5   9      224.98      217.80      7.81 o 
  -1   5   9      548.79      520.72     11.62 o 
   0   5   9      251.92      243.16     11.58 o 
   1   5   9      223.66      219.74      7.95 o 
   2   5   9      135.37      120.89     11.97 o 
   3   5   9      135.79      120.74     10.66 o 
   4   5   9       80.84       72.18     10.17 o 
   5   5   9       11.57       14.06      4.82 o 
   6   5   9        0.11       11.36      5.40 o 
   7   5   9       23.93       30.47      6.67 o 
 -10   6   9       51.30       37.44      8.60 o 
  -9   6   9       68.50       57.89     13.26 o 
  -8   6   9        4.07       12.22      5.83 o 
  -7   6   9        0.18        8.89      3.24 o 
  -6   6   9        0.08        3.97      3.12 o 
  -5   6   9        1.53        7.91      2.93 o 
  -4   6   9       34.57       32.77      4.83 o 
  -3   6   9       97.97       93.09      8.25 o 
  -2   6   9        5.55       11.55      2.56 o 
  -1   6   9       57.95       69.50      5.89 o 
   0   6   9      933.44      908.25     23.78 o 
   1   6   9      267.92      237.24     12.57 o 
   2   6   9      466.19      448.06     13.49 o 
   3   6   9      277.95      287.85     19.42 o 
   4   6   9      215.91      193.51     32.48 o 
   5   6   9        2.49       10.57      4.57 o 
   6   6   9        8.02       14.93      8.58 o 
 -10   7   9        8.27       11.84      5.02 o 
  -9   7   9        3.42       11.49      3.42 o 
  -8   7   9       31.72       34.19      6.91 o 
  -7   7   9      200.28      235.75     15.44 o 
  -6   7   9       23.05       13.17      3.21 o 
  -5   7   9       37.56       38.90      4.63 o 
  -4   7   9        4.77        9.12      2.57 o 
  -3   7   9      255.95      289.12     14.37 o 
  -2   7   9        4.16        6.57      3.96 o 
  -1   7   9      976.94      984.50     19.39 o 
   0   7   9        2.20        3.85      3.16 o 
   1   7   9       13.24       21.93      3.66 o 
   2   7   9      138.33      113.95     10.36 o 
   3   7   9       26.05       25.06      5.30 o 
   4   7   9        0.18        7.65      3.45 o 
   5   7   9        9.73       13.89      5.88 o 
   6   7   9        5.05        9.28      5.82 o 
  -9   8   9       30.54       15.93      8.44 o 
  -8   8   9      389.08      440.22     16.53 o 
  -7   8   9      213.89      231.34     13.01 o 
  -6   8   9       42.87       31.88      4.80 o 
  -5   8   9        4.59        7.23      3.35 o 
  -4   8   9       40.45       40.47      6.03 o 
  -3   8   9       57.63       59.73      6.73 o 
  -2   8   9      320.76      326.90     10.57 o 
  -1   8   9       98.54      117.93      9.93 o 
   0   8   9      150.94      137.02     10.95 o 
   1   8   9       62.01       77.45      7.37 o 
   2   8   9       55.53       51.70      7.81 o 
   3   8   9        5.80       12.66      4.32 o 
   4   8   9       11.84       14.26      5.31 o 
   5   8   9       28.37       22.35      7.68 o 
  -9   9   9        0.74       10.15      4.09 o 
  -8   9   9       25.88       28.95      5.68 o 
  -7   9   9        0.19       11.18      3.71 o 
  -6   9   9      230.80      251.09     11.96 o 
  -5   9   9      292.80      279.79     18.55 o 
  -4   9   9      183.04      191.18     11.55 o 
  -3   9   9       42.87       37.66      4.88 o 
  -2   9   9       67.96       62.79      6.97 o 
  -1   9   9        0.43       10.54      3.88 o 
   0   9   9        2.73        7.80      3.42 o 
   1   9   9       17.47       29.36      5.42 o 
   2   9   9       41.38       34.52      8.62 o 
   3   9   9       33.39       34.53      7.63 o 
   4   9   9        2.02        4.43      3.94 o 
   5   9   9        0.80       11.54      5.44 o 
  -8  10   9        2.76        7.88      3.52 o 
  -7  10   9       21.74       12.19      4.23 o 
  -6  10   9       36.93       29.63      7.26 o 
  -5  10   9        5.42        6.51      2.61 o 
  -4  10   9        1.83        9.23      3.27 o 
  -3  10   9        0.13       15.19      3.45 o 
  -2  10   9       16.91       12.39      3.89 o 
  -1  10   9        5.56        7.85      2.96 o 
   0  10   9      126.78      112.24     15.83 o 
   1  10   9       25.67       29.29      6.50 o 
   2  10   9       63.05       61.48     11.56 o 
   3  10   9        8.83        9.27      4.17 o 
   4  10   9        4.51        8.75      4.25 o 
  -7  11   9       18.87        8.04      3.48 o 
  -6  11   9       13.69       17.34      5.01 o 
  -5  11   9        8.71       10.60      4.64 o 
  -4  11   9       41.39       30.28      5.25 o 
  -3  11   9       85.23       73.17     11.22 o 
  -2  11   9       46.02       46.28      5.98 o 
  -1  11   9       18.90       15.81      3.89 o 
   0  11   9        0.15        8.75      2.94 o 
   1  11   9       37.22       34.05      9.49 o 
   2  11   9       43.76       44.05      9.76 o 
   3  11   9        5.52        9.80      4.28 o 
  -5  12   9        0.12        7.21      3.54 o 
  -4  12   9       68.87       58.59      9.28 o 
  -3  12   9        1.11       10.23      3.34 o 
  -2  12   9       19.34       14.46      4.62 o 
  -1  12   9       11.95       15.91      3.24 o 
   0  12   9       12.80       11.91      5.98 o 
   1  12   9       34.00       40.98     10.80 o 
 -11   0  10       76.33       71.84     17.56 o 
 -10   0  10       54.32       49.21     12.65 o 
  -9   0  10        4.09        8.26      8.23 o 
  -8   0  10       43.34       27.53     17.67 o 
  -7   0  10      447.36      420.33     47.12 o 
  -6   0  10       66.41       59.77     26.51 o 
  -5   0  10      192.00      227.35     24.57 o 
  -4   0  10        1.31        6.37      3.13 o 
  -3   0  10      191.50      213.21     17.85 o 
  -2   0  10      553.10      619.44     24.37 o 
  -1   0  10      983.83     1036.51     23.98 o 
   0   0  10        4.85        6.73      3.07 o 
   1   0  10     1679.16     1731.13     72.40 o 
   2   0  10     1104.66     1208.15     26.61 o 
   3   0  10        4.52        5.31      6.06 o 
   4   0  10       78.37       58.20     11.58 o 
   5   0  10        2.73        7.25      6.27 o 
   6   0  10       24.57       14.36      9.50 o 
   7   0  10        5.09        9.85      8.26 o 
 -11   1  10       26.76       19.74      5.75 o 
 -10   1  10       14.00       13.24      3.59 o 
  -9   1  10        0.58       11.92      6.43 o 
  -8   1  10       21.82       13.35      4.66 o 
  -7   1  10        9.21        8.57      3.63 o 
  -6   1  10       10.88       14.03      5.67 o 
  -5   1  10        5.81        5.71      3.60 o 
  -4   1  10       78.71       83.58      8.93 o 
  -3   1  10      101.32      110.48     10.66 o 
  -2   1  10     1184.73     1172.69     18.09 o 
  -1   1  10      103.27      114.54      8.95 o 
   0   1  10       84.34       85.10      8.07 o 
   1   1  10     1568.53     1536.09     24.05 o 
   2   1  10       11.03       18.59      4.90 o 
   3   1  10      364.98      340.10     13.62 o 
   4   1  10        6.44       15.57      5.83 o 
   5   1  10       44.93       62.25     11.68 o 
   6   1  10       23.12       20.31      6.26 o 
   7   1  10       52.92       61.78     16.25 o 
 -11   2  10        4.17       11.06      5.48 o 
 -10   2  10        5.26       10.29      5.49 o 
  -9   2  10       14.59       13.37      4.81 o 
  -8   2  10        0.01        2.67      5.05 o 
  -7   2  10       47.35       53.14      8.38 o 
  -6   2  10       12.55       18.51      4.71 o 
  -5   2  10       16.08        8.05      2.33 o 
  -4   2  10      270.90      277.40     10.28 o 
  -3   2  10        0.05        8.70      2.70 o 
  -2   2  10       10.01       17.17      3.74 o 
  -1   2  10      936.74      992.65     18.24 o 
   0   2  10      139.75      130.40      9.75 o 
   1   2  10        0.35        5.55      1.83 o 
   2   2  10       30.62       22.85      6.70 o 
   3   2  10        4.88        8.19      3.41 o 
   4   2  10      145.39      136.27     14.80 o 
   5   2  10        2.91       11.37      3.89 o 
   6   2  10        2.79        9.96      4.45 o 
 -10   3  10        0.35        7.31      5.28 o 
  -9   3  10       33.13       33.28      7.61 o 
  -8   3  10       12.27       12.05      4.28 o 
  -7   3  10        2.79       14.54      4.50 o 
  -6   3  10       20.34       17.61      3.69 o 
  -5   3  10       24.43       23.36      4.26 o 
  -4   3  10        0.23        3.41      5.60 o 
  -3   3  10      330.25      339.73     15.28 o 
  -2   3  10       17.24       17.03      3.75 o 
  -1   3  10        0.15        7.63      2.65 o 
   0   3  10      294.46      284.07      8.68 o 
   1   3  10        0.85        2.95      1.68 o 
   2   3  10       17.71       11.65      2.38 o 
   3   3  10        4.27       11.10      5.89 o 
   4   3  10       31.86       32.44      6.41 o 
   5   3  10        0.34        6.30      5.14 o 
   6   3  10        4.00        1.77      5.63 o 
 -10   4  10        5.46        9.23      4.14 o 
  -9   4  10       10.51       16.66      5.55 o 
  -8   4  10       34.94       21.80      8.59 o 
  -7   4  10       89.20       72.68     13.72 o 
  -6   4  10       28.87       29.14      5.70 o 
  -5   4  10      195.31      215.53     11.10 o 
  -4   4  10      337.62      340.06     13.19 o 
  -3   4  10      417.58      434.77     12.89 o 
  -2   4  10      166.47      160.55      9.20 o 
  -1   4  10      320.71      295.01     12.13 o 
   0   4  10       24.22       27.15      4.11 o 
   1   4  10        9.52       11.62      3.24 o 
   2   4  10       97.60      102.85     10.85 o 
   3   4  10        5.48        4.54      5.64 o 
   4   4  10       13.65       18.03      6.95 o 
   5   4  10        5.20       10.40      3.95 o 
   6   4  10        8.18        9.92      5.13 o 
 -10   5  10        2.41        8.45      4.72 o 
  -9   5  10        0.05        8.49      6.21 o 
  -8   5  10       38.84       32.48      6.84 o 
  -7   5  10        3.72        6.50      2.64 o 
  -6   5  10       13.65       13.51      4.43 o 
  -5   5  10        1.53       11.24      4.15 o 
  -4   5  10      196.60      216.71     17.18 o 
  -3   5  10       33.89       37.19      5.56 o 
  -2   5  10      669.89      681.40     20.51 o 
  -1   5  10       96.13       94.95     11.67 o 
   0   5  10      791.37      752.45     16.96 o 
   1   5  10        3.51       11.42      3.38 o 
   2   5  10       26.99       22.41      5.39 o 
   3   5  10        0.12       11.55      4.16 o 
   4   5  10       39.61       30.84      5.74 o 
   5   5  10        0.14       11.76      4.47 o 
   6   5  10        4.31        8.61      4.26 o 
  -9   6  10       34.34       26.86      6.26 o 
  -8   6  10       41.41       41.72      7.21 o 
  -7   6  10        9.67       17.32      5.04 o 
  -6   6  10       13.75       10.00      3.07 o 
  -5   6  10       29.09       34.51      4.62 o 
  -4   6  10       17.20       14.24      3.18 o 
  -3   6  10        3.06        8.40      3.84 o 
  -2   6  10        0.83        3.53      3.16 o 
  -1   6  10      112.34       89.36      6.76 o 
   0   6  10       49.66       41.10      4.84 o 
   1   6  10       35.63       29.65      4.41 o 
   2   6  10      100.45       92.51      8.61 o 
   3   6  10        1.66        5.54      3.72 o 
   4   6  10       20.61       17.40      5.31 o 
   5   6  10        0.94        8.10      4.82 o 
  -9   7  10       14.12       14.51      5.23 o 
  -8   7  10       12.71        8.94      5.92 o 
  -7   7  10      103.41       92.28     10.89 o 
  -6   7  10      192.28      213.78     22.76 o 
  -5   7  10       10.97       10.72      2.84 o 
  -4   7  10       82.65       81.40      7.58 o 
  -3   7  10      218.73      215.55     14.80 o 
  -2   7  10       46.08       30.95      4.28 o 
  -1   7  10       26.11       22.57      3.68 o 
   0   7  10       19.11       16.86      4.09 o 
   1   7  10      357.99      320.39     11.31 o 
   2   7  10       57.88       59.94      5.82 o 
   3   7  10        0.89       15.02      4.29 o 
   4   7  10        4.12       13.18      3.98 o 
   5   7  10       28.76       39.56      9.11 o 
  -8   8  10       54.31       55.92     11.26 o 
  -7   8  10       80.35       73.10      9.29 o 
  -6   8  10       99.23       91.47     13.01 o 
  -5   8  10        0.41        6.25      4.04 o 
  -4   8  10      208.38      229.14     16.50 o 
  -3   8  10        5.80        4.56      3.08 o 
  -2   8  10        0.01        8.38      3.11 o 
  -1   8  10       37.76       38.47      5.61 o 
   0   8  10       29.79       31.46      6.10 o 
   1   8  10      161.63      170.18     16.99 o 
   2   8  10        0.07        9.46      4.00 o 
   3   8  10       18.37       35.46      8.47 o 
   4   8  10        0.34       12.26      5.89 o 
  -7   9  10       46.03       30.60      7.03 o 
  -6   9  10       13.15       16.40      3.54 o 
  -5   9  10      112.80      108.10     14.83 o 
  -4   9  10       24.29       27.87      5.31 o 
  -3   9  10      192.73      213.36     12.90 o 
  -2   9  10      170.44      203.19     22.83 o 
  -1   9  10       35.27       30.38      5.10 o 
   0   9  10       10.37       13.30      4.47 o 
   1   9  10       53.98       49.42      6.78 o 
   2   9  10        0.17        5.46      3.46 o 
   3   9  10       10.27       15.17      6.72 o 
  -6  10  10       38.63       36.49      6.71 o 
  -5  10  10       29.68       35.87      9.93 o 
  -4  10  10        5.00        7.48      3.18 o 
  -3  10  10       27.14       17.12      4.31 o 
  -2  10  10       16.68       11.71      3.10 o 
  -1  10  10       86.27       83.70     12.10 o 
   0  10  10        0.94       10.35      3.00 o 
   1  10  10        0.71        8.08      4.59 o 
   2  10  10      100.18       93.73     17.38 o 
  -5  11  10       47.74       28.31      6.31 o 
  -4  11  10        1.76        5.93      3.50 o 
  -3  11  10       26.97       20.42      6.05 o 
  -2  11  10        0.03        1.28      2.77 o 
  -1  11  10        7.28        9.82      3.85 o 
   0  11  10       64.87       54.63      8.68 o 
   1  11  10        3.00       14.17      4.57 o 
 -10   1  11        4.92        7.46      5.67 o 
  -9   1  11       20.56       28.51      7.29 o 
  -8   1  11       40.80       44.72      9.34 o 
  -7   1  11       37.72       32.09      7.84 o 
  -6   1  11       32.35       29.04      7.24 o 
  -5   1  11        4.92        6.54      4.29 o 
  -4   1  11       10.59       13.32      3.19 o 
  -3   1  11       16.36       17.99      4.24 o 
  -2   1  11      464.92      464.66     18.18 o 
  -1   1  11       53.65       63.28      6.93 o 
   0   1  11        6.75       10.31      2.56 o 
   1   1  11      118.92      126.95     14.18 o 
   2   1  11       33.74       29.71      6.89 o 
   3   1  11        0.59        4.57      4.85 o 
   4   1  11        4.65       11.69      3.66 o 
   5   1  11        8.68       15.24      4.19 o 
 -10   2  11        2.58        8.37      4.66 o 
  -9   2  11       52.07       45.37     10.46 o 
  -8   2  11       33.37       33.43     11.21 o 
  -7   2  11       79.29       75.96     11.41 o 
  -6   2  11      184.42      214.99     17.10 o 
  -5   2  11      253.27      277.66     11.91 o 
  -4   2  11        7.17        7.29      2.56 o 
  -3   2  11      229.03      263.62     12.82 o 
  -2   2  11       39.83       43.74      6.45 o 
  -1   2  11        0.23        7.81      3.26 o 
   0   2  11      243.33      218.93     10.93 o 
   1   2  11        6.02       13.82      3.92 o 
   2   2  11       70.02       74.14     12.17 o 
   3   2  11       80.54       75.12     12.17 o 
   4   2  11       24.04       25.08      5.55 o 
   5   2  11        1.08        6.15      7.39 o 
  -9   3  11        4.85       13.85      5.88 o 
  -8   3  11       46.05       55.58      8.42 o 
  -7   3  11       23.23       22.12      5.10 o 
  -6   3  11      175.03      174.91     14.92 o 
  -5   3  11      172.07      158.14     14.21 o 
  -4   3  11      336.61      347.68     11.72 o 
  -3   3  11        0.55       10.20      2.61 o 
  -2   3  11       41.53       49.10      5.86 o 
  -1   3  11      223.56      230.56     11.91 o 
   0   3  11       11.94        9.89      3.27 o 
   1   3  11        1.11        9.15      4.28 o 
   2   3  11        1.29        6.59      4.26 o 
   3   3  11       50.99       53.75      9.11 o 
   4   3  11       54.07       63.05      9.02 o 
   5   3  11        8.74       18.03      5.95 o 
  -9   4  11       27.15       38.54      8.08 o 
  -8   4  11        0.61       12.48      4.36 o 
  -7   4  11      107.23      111.70     18.43 o 
  -6   4  11        1.43        8.46      2.45 o 
  -5   4  11      193.90      187.39     13.81 o 
  -4   4  11       67.58       61.52      6.66 o 
  -3   4  11      295.55      326.29     11.03 o 
  -2   4  11       43.50       44.35      5.34 o 
  -1   4  11       30.72       34.46      5.02 o 
   0   4  11        6.15        7.75      4.83 o 
   1   4  11        3.58       10.32      3.77 o 
   2   4  11       52.65       50.38      6.06 o 
   3   4  11       15.23       23.41      5.29 o 
   4   4  11       16.90       13.65      3.98 o 
   5   4  11       61.75       53.87     13.33 o 
  -9   5  11       21.48       34.70      7.77 o 
  -8   5  11        0.18       11.32      6.23 o 
  -7   5  11        3.47        7.10      4.79 o 
  -6   5  11        0.21        6.93      3.16 o 
  -5   5  11        0.08        8.42      2.57 o 
  -4   5  11       96.57      111.62      9.58 o 
  -3   5  11       19.86       18.89      3.33 o 
  -2   5  11       16.67       17.84      3.51 o 
  -1   5  11       22.74       19.19      4.02 o 
   0   5  11        2.78       11.43      3.61 o 
   1   5  11       96.53       78.98     11.58 o 
   2   5  11        1.10        2.11      3.68 o 
   3   5  11        3.42        4.03      4.23 o 
   4   5  11      123.13      147.38     24.02 o 
  -8   6  11       13.51       10.61      5.34 o 
  -7   6  11       33.80       19.08      5.67 o 
  -6   6  11        0.01        6.35      2.93 o 
  -5   6  11        3.17       12.08      3.03 o 
  -4   6  11      111.64      109.81      8.00 o 
  -3   6  11       67.48       64.41      6.49 o 
  -2   6  11       34.92       39.75      4.76 o 
  -1   6  11       86.05       94.67      8.05 o 
   0   6  11       23.95       22.59      4.54 o 
   1   6  11      238.59      222.79     14.29 o 
   2   6  11       14.33       13.54      4.33 o 
   3   6  11       34.03       68.69     13.84 o 
   4   6  11       70.71       77.26     17.34 o 
  -8   7  11        5.86       10.07      6.63 o 
  -7   7  11        0.13       11.70      5.45 o 
  -6   7  11        6.62       11.16      3.93 o 
  -5   7  11       51.39       48.33      6.68 o 
  -4   7  11        8.35        9.11      3.16 o 
  -3   7  11      303.36      317.60     10.31 o 
  -2   7  11      137.27      143.22     18.42 o 
  -1   7  11      173.50      141.09     21.70 o 
   0   7  11       60.87       82.33     10.83 o 
   1   7  11        0.08        4.03      2.60 o 
   2   7  11        4.09        9.74      3.32 o 
   3   7  11       39.33       40.18     11.05 o 
  -7   8  11      115.15      144.76     30.82 o 
  -6   8  11       29.12       25.02      5.64 o 
  -5   8  11        0.64        7.96      3.83 o 
  -4   8  11       94.88       76.72     12.31 o 
  -3   8  11       11.17       16.35      5.08 o 
  -2   8  11       14.76       12.08      3.62 o 
  -1   8  11       14.27       11.34      4.06 o 
   0   8  11        3.53        8.58      2.72 o 
   1   8  11        9.61       11.74      4.02 o 
   2   8  11        0.74       16.91     19.33 o 
  -6   9  11        5.74        3.61      4.46 o 
  -5   9  11       27.94       22.45      4.54 o 
  -4   9  11       48.47       52.58      7.19 o 
  -3   9  11        1.10        8.00      3.06 o 
  -2   9  11      115.17       88.36     15.12 o 
  -1   9  11       62.16       47.84      9.49 o 
   0   9  11        8.01       11.90      3.73 o 
   1   9  11        9.55       14.99      4.16 o 
  -4  10  11        4.97        9.91      3.66 o 
  -3  10  11       30.84       30.16      5.70 o 
  -2  10  11       18.67       22.02      4.69 o 
  -1  10  11       50.35       45.21      8.21 o 
   0  10  11        0.04       10.42      4.85 o 
  -9   0  12       11.48       12.06      6.71 o 
  -8   0  12        2.57       14.06      7.21 o 
  -7   0  12       39.30       35.57     11.12 o 
  -6   0  12       85.63       61.60     18.09 o 
  -5   0  12       10.42       18.58     10.84 o 
  -4   0  12      134.11      144.62     22.09 o 
  -3   0  12       47.61       42.66      7.51 o 
  -2   0  12     1413.72     1536.12     68.95 o 
  -1   0  12      106.55       91.20     20.16 o 
   0   0  12      121.21       93.13     21.42 o 
   1   0  12       18.70       34.70     14.50 o 
   2   0  12       10.42       20.96      8.07 o 
   3   0  12        7.01        7.43      5.54 o 
   4   0  12       21.97       51.53     16.65 o 
  -9   1  12        8.32       11.31      5.28 o 
  -8   1  12        6.77       15.39      5.09 o 
  -7   1  12       10.08        2.58      7.62 o 
  -6   1  12       24.58       26.74      5.80 o 
  -5   1  12      124.62      131.29     16.45 o 
  -4   1  12      252.06      306.94     37.59 o 
  -3   1  12        3.13       10.01      2.59 o 
  -2   1  12       57.88       63.37      7.55 o 
  -1   1  12      174.87      225.64     32.09 o 
   0   1  12        4.00        7.74      3.58 o 
   1   1  12       45.10       28.51      5.67 o 
   2   1  12        1.37        2.06      3.01 o 
   3   1  12        0.17        8.65      3.64 o 
   4   1  12       48.02       55.90     10.91 o 
  -9   2  12       30.33       30.06      6.16 o 
  -8   2  12       50.23       46.47      9.56 o 
  -7   2  12        2.86       10.96      4.76 o 
  -6   2  12       44.90       28.60      5.88 o 
  -5   2  12      174.92      168.68     15.47 o 
  -4   2  12      133.21      115.35     13.06 o 
  -3   2  12        4.47        9.71      2.54 o 
  -2   2  12       83.34       69.65      8.24 o 
  -1   2  12       16.15       22.51      5.24 o 
   0   2  12      161.13      154.14     22.32 o 
   1   2  12        1.84       13.92      7.23 o 
   2   2  12       85.86       91.15     15.79 o 
   3   2  12        0.92        8.24      4.48 o 
   4   2  12       28.58       33.62      7.24 o 
  -8   3  12      214.36      257.51     30.49 o 
  -7   3  12      147.65      135.36     23.16 o 
  -6   3  12      269.27      322.33     43.83 o 
  -5   3  12      119.00      118.95     13.52 o 
  -4   3  12        0.20        8.60      2.71 o 
  -3   3  12      212.48      184.36     10.55 o 
  -2   3  12        0.02        4.29      2.32 o 
  -1   3  12       81.26       84.61      8.33 o 
   0   3  12       32.14       22.17      6.92 o 
   1   3  12       10.29        9.47      3.84 o 
   2   3  12       22.25       15.63      4.64 o 
   3   3  12        1.54        6.69      3.07 o 
  -8   4  12        1.95       13.97      4.46 o 
  -7   4  12       19.21       18.52      4.69 o 
  -6   4  12       33.49       30.23      7.46 o 
  -5   4  12       31.82       28.99      4.89 o 
  -4   4  12      106.12      117.80     10.92 o 
  -3   4  12       36.22       19.66      5.22 o 
  -2   4  12       25.89       22.49      4.04 o 
  -1   4  12        8.15       10.03      3.27 o 
   0   4  12       40.82       31.26      6.50 o 
   1   4  12        0.10        2.24      5.39 o 
   2   4  12        1.42        6.39      4.46 o 
   3   4  12       16.35       16.28      4.71 o 
  -7   5  12       64.72       74.16     12.39 o 
  -6   5  12        0.24        8.11      5.03 o 
  -5   5  12        8.01       11.06      3.38 o 
  -4   5  12       23.92       21.35      5.42 o 
  -3   5  12        1.69        6.21      2.88 o 
  -2   5  12       27.89       26.35      3.50 o 
  -1   5  12      109.54      118.16     12.29 o 
   0   5  12       13.63        8.21      2.90 o 
   1   5  12        6.90       10.67      4.94 o 
   2   5  12        0.16        7.80      4.32 o 
   3   5  12        0.01        9.31      5.65 o 
  -7   6  12        3.17       16.00      7.72 o 
  -6   6  12        9.03        7.63      5.07 o 
  -5   6  12      135.61      134.17     14.33 o 
  -4   6  12       14.49       13.74      3.50 o 
  -3   6  12       77.32       63.18      9.20 o 
  -2   6  12       63.99       52.62      8.60 o 
  -1   6  12       11.09        6.81      3.01 o 
   0   6  12       12.80       10.07      3.51 o 
   1   6  12        7.70       11.03      4.76 o 
   2   6  12       15.47       35.49     16.88 o 
  -6   7  12        8.94        9.56      6.23 o 
  -5   7  12        4.87       15.24      4.65 o 
  -4   7  12       24.69       18.04      5.09 o 
  -3   7  12        0.65        5.80      3.04 o 
  -2   7  12       36.29       32.94      6.75 o 
  -1   7  12       22.41       16.42      3.90 o 
   0   7  12        0.20        7.54      4.02 o 
   1   7  12        5.14       11.01      3.76 o 
  -5   8  12       16.55       20.43      4.37 o 
  -4   8  12      218.36      240.13     29.84 o 
  -3   8  12       27.37       29.91      5.17 o 
  -2   8  12       14.07        9.06      3.83 o 
  -1   8  12        0.03        6.74      2.80 o 
   0   8  12       24.15       20.94      4.03 o 
  -7   1  13        5.35        8.90      4.06 o 
  -6   1  13       38.87       47.51      8.91 o 
  -5   1  13      146.54      176.38     19.13 o 
  -4   1  13       23.07       18.64      4.59 o 
  -3   1  13       13.05       13.62      4.52 o 
  -2   1  13        0.16       13.30      4.18 o 
  -1   1  13       21.11       29.11      8.85 o 
   0   1  13       44.76       54.03     10.43 o 
   1   1  13        3.82       12.88      5.62 o 
   2   1  13        4.00        7.52      3.22 o 
  -7   2  13      117.76       94.74     13.84 o 
  -6   2  13        2.20       10.03      3.86 o 
  -5   2  13      120.20      121.91     14.33 o 
  -4   2  13       59.35       61.55     11.73 o 
  -3   2  13        8.99        7.33      1.70 o 
  -2   2  13        1.80        7.95      2.28 o 
  -1   2  13        4.92        8.72      3.40 o 
   0   2  13        2.77        9.97      4.06 o 
   1   2  13        1.64        8.07      3.79 o 
  -6   3  13        2.86       14.70      5.84 o 
  -5   3  13       39.57       33.58      7.74 o 
  -4   3  13       58.56       61.83      6.89 o 
  -3   3  13      207.13      198.91     13.27 o 
  -2   3  13        3.64        2.55      3.47 o 
  -1   3  13       23.69       23.30      6.55 o 
   0   3  13       35.36       28.82      7.49 o 
   1   3  13       54.89       47.39      9.88 o 
  -6   4  13       35.71       41.68      9.13 o 
  -5   4  13        1.82        7.66      4.81 o 
  -4   4  13       94.02       88.25     13.00 o 
  -3   4  13       69.57       87.49      9.99 o 
  -2   4  13       27.67       16.16      5.87 o 
  -1   4  13        0.05       13.43      4.46 o 
   0   4  13        8.73       16.51      4.36 o 
   1   4  13       37.50       40.90      8.56 o 
  -5   5  13       26.01       21.20      4.56 o 
  -4   5  13       20.91       14.46      4.29 o 
  -3   5  13       23.61       18.33      5.91 o 
  -2   5  13       45.40       45.99      9.13 o 
  -1   5  13        0.48       10.87      3.70 o 
   0   5  13       61.05       79.64     12.76 o 
  -4   6  13       15.97       15.62      4.05 o 
  -3   6  13        5.97       14.91      4.68 o 
  -2   6  13        5.26        5.02      2.67 o 
  -1   6  13        6.26        6.88      3.31 o 
  -3   0  14       25.87       24.13      9.26 o 
  -2   0  14       21.99        9.00      7.45 o 
  -3   1  14       22.98       29.79      7.56 o 
                                                 
